# Supplementary material for: Label-Free Quantitative Proteomic Analysis Reveals the Effects of Biogenic Silver Nanoparticles on Fusarium keratoplasticum and Their Therapeutic Potential in Galleria mellonella Larvae
Source: ACS Omega. 2025 Aug 14;10(33):37408–18. doi: 10.1021/acsomega.5c03275 (PMC12392174; doi:10.1021/acsomega.5c03275)
Supplement: Supplementary file 1 [file ao5c03275_si_001.xlsx]

## Sheet: Cover
Label-free quantitative proteomic analysis reveals the effects of biogenic silver nanoparticles on Fusarium keratoplasticum and their therapeutic potential in Galleria mellonella larvae
Glaucia Rigotto-Caruso,¹ Aaron Curtis,² Kevin Kavanagh,² and Marcia Regina von Zeska Kress¹*
¹Department of Clinical Analyses, Toxicology, and Food Science, School of Pharmaceutical Sciences of Ribeirão Preto, University of São Paulo (USP), Av. do Café, s/n, CEP 14040-903, Ribeirão Preto, São Paulo, Brazil.
E-mail: g_rigotto@usp.br; kress@fcfrp.usp.br
²Department of Biology, Maynooth University, National University of Ireland Maynooth, Maynooth, Co. Kildare, W23 F2H6, Ireland.
E-mail: Aaron.Curtis@mu.ie; Kevin.Kavanagh@mu.ie
*Corresponding Author. Email: kress@fcfrp.usp.br
KEYWORDS: silver nanoparticles, Fusarium keratoplasticum, oxidative stress, proteomics, antifungal therapy, Galleria mellonella, metabolic disruption, biogenic synthesis.

## Sheet: S1-F. keratoplasticum proteins
-LOG(P-value)	Difference	Majority protein IDs	Protein names	Length	Gene Names	Gene Ontology (biological process)	Gene Ontology (molecular function)	Gene Ontology IDs		Peptides	Razor + unique peptides	Unique peptides	Sequence coverage [%]	Unique + razor sequence coverage [%]	Unique sequence coverage [%]	Mol. weight [kDa]	Q-value	Score	Intensity	MS/MS count	Sequence length	AgNPs2	AgNPs3	AgNPs4	AgNPs5	Control1	Control2	Control3	Control5
0.147457	-0.0240765	A0A650DID9	Tubulin beta chain	446	B0J15DRAFT_476007	microtubule-based process [GO:0007017]	GTP binding [GO:0005525]; GTPase activity [GO:0003924]; metal ion binding [GO:0046872]; structural constituent of cytoskeleton [GO:0005200]	GO:0003924; GO:0005200; GO:0005525; GO:0005874; GO:0007017; GO:0046872		24	24	18	70.6	70.6	60.5	49.833	0	323.31	24575000000	220	446	28.6094	28.7689	28.7585	28.7653	28.7708	28.6493	28.7033	28.875
1.69731	0.183008	A0A9P9G8Q0	Phosphoglycerate kinase (EC 2.7.2.3)	418	B0J15DRAFT_407356	gluconeogenesis [GO:0006094]; glycolytic process [GO:0006096]	ADP binding [GO:0043531]; ATP binding [GO:0005524]; phosphoglycerate kinase activity [GO:0004618]	GO:0004618; GO:0005524; GO:0005829; GO:0006094; GO:0006096; GO:0043531		20	20	20	44	44	44	44.626	0	323.31	254210000000	364	418	32.2601	32.0275	32.1956	32.2841	32.0264	32.0099	31.9925	32.0065
0.399107	-0.0333347	A0A9P9G8U6	Chs5p-Arf1p-binding proteins-domain-containing protein	699	B0J15DRAFT_503964	Golgi to plasma membrane transport [GO:0006893]		GO:0006893; GO:0034044		20	20	20	34.3	34.3	34.3	78.357	0	72.645	1993400000	92	699	25.4326	25.344	25.3871	25.4827	25.4327	25.4854	25.4716	25.39
1.71939	0.157312	A0A9P9GA11	Cytochrome b5-like heme/steroid binding domain-containing protein	171	B0J15DRAFT_570661			GO:0005783; GO:0016020		2	2	2	17	17	17	18.776	0	6.7044	442120000	17	171	24.7016	24.7012	24.7055	24.848	24.6381	24.5838	24.4868	24.6184
0.506082	0.137998	A0A9P9GAP1	Signal peptidase complex catalytic subunit SEC11 (EC 3.4.21.89)	172	B0J15DRAFT_503901	signal peptide processing [GO:0006465]	serine-type endopeptidase activity [GO:0004252]	GO:0004252; GO:0005787; GO:0006465		2	2	2	13.4	13.4	13.4	19.172	0	3.8509	173430000	15	172	23.5633	23.7691	23.7501	23.3808	23.4449	23.3795	23.7286	23.3582
0.107575	0.0865521	A0A9P9GAY5	Acetolactate synthase (EC 2.2.1.6)	686	B0J15DRAFT_150495	isoleucine biosynthetic process [GO:0009097]; L-valine biosynthetic process [GO:0009099]	acetolactate synthase activity [GO:0003984]; flavin adenine dinucleotide binding [GO:0050660]; magnesium ion binding [GO:0000287]; thiamine pyrophosphate binding [GO:0030976]	GO:0000287; GO:0003984; GO:0005739; GO:0005948; GO:0009097; GO:0009099; GO:0030976; GO:0050660		6	6	6	17.5	17.5	17.5	74.895	0	29.703	528370000	33	686	24.415	24.2563	23.2871	24.5589	23.8698	24.145	24.189	23.9674
1.8653	0.189096	A0A9P9GAZ6	Obg-like ATPase 1	394	B0J15DRAFT_151664		ATP binding [GO:0005524]; ATP hydrolysis activity [GO:0016887]; GTP binding [GO:0005525]; ribosomal large subunit binding [GO:0043023]	GO:0005524; GO:0005525; GO:0005737; GO:0016887; GO:0043023		20	20	20	53.8	53.8	53.8	43.841	0	204.82	11878000000	156	394	27.4872	27.4766	27.4229	27.6165	27.3743	27.3533	27.3083	27.2109
2.92663	0.294795	A0A9P9GB17	AAA+ ATPase domain-containing protein	1019	B0J15DRAFT_538837		ATP binding [GO:0005524]; ATP hydrolysis activity [GO:0016887]	GO:0005524; GO:0005634; GO:0005737; GO:0008540; GO:0016887		19	19	19	19.2	19.2	19.2	112.65	0	109.28	5044400000	144	1019	26.2964	26.1964	26.2427	26.3487	26.007	26.0628	25.9561	25.879
0.747051	0.150102	A0A9P9GCD4	Translation machinery associated TMA7	69	B0J15DRAFT_504004					3	3	3	34.8	34.8	34.8	7.3194	0	8.5377	893810000	22	69	25.4715	25.4302	25.3161	25.2456	25.3603	25.3608	25.0897	25.0522
0.273453	-0.0503206	A0A9P9GE41	WD40-repeat-containing domain protein	770	B0J15DRAFT_146825	proteasome-mediated ubiquitin-dependent protein catabolic process [GO:0043161]; ubiquitin recycling [GO:0010992]	ubiquitin binding [GO:0043130]	GO:0005634; GO:0005737; GO:0010992; GO:0043130; GO:0043161		6	6	6	10.1	10.1	10.1	83.042	0	17.41	923990000	43	770	24.9593	25.2234	25.1216	25.1917	25.1684	25.2839	25.0504	25.1945
0.594435	0.0760441	A0A9P9GEF7	Pyruvate dehydrogenase E1 component subunit beta (EC 1.2.4.1)	387	B0J15DRAFT_503806	acetyl-CoA biosynthetic process from pyruvate [GO:0006086]	pyruvate dehydrogenase (acetyl-transferring) activity [GO:0004739]	GO:0004739; GO:0006086		10	10	10	37.2	37.2	37.2	41.58	0	79.783	14860000000	120	387	28.4321	28.5931	28.6168	28.7037	28.5057	28.4973	28.5683	28.4702
0.152048	0.0693746	A0A9P9GEW1	FAS1 domain-containing protein	431	B0J15DRAFT_538564			GO:0005615		2	2	2	3	3	3	48.146	0	8.6372	1375000000	17	431	26.4164	26.7123	26.6244	27.1279	26.4567	26.8299	26.5411	26.7758
1.22706	0.465266	A0A9P9GF53	Sterol 24-C-methyltransferase (EC 2.1.1.-) (Delta(24)-sterol C-methyltransferase)	382	B0J15DRAFT_503803	ergosterol biosynthetic process [GO:0006696]; methylation [GO:0032259]	sterol 24-C-methyltransferase activity [GO:0003838]	GO:0003838; GO:0005783; GO:0006696; GO:0032259		4	4	4	13.9	13.9	13.9	42.541	0	18.966	414870000	24	382	24.3649	24.6404	24.1768	24.8295	23.6758	24.3512	24.0762	24.0473
0.872172	0.172305	A0A9P9GF55	non-specific serine/threonine protein kinase (EC 2.7.11.1)	510	B0J15DRAFT_471255	regulation of mRNA processing [GO:0050684]; spliceosomal complex assembly [GO:0000245]	ATP binding [GO:0005524]; protein serine/threonine kinase activity [GO:0004674]	GO:0000245; GO:0004674; GO:0005524; GO:0005634; GO:0005737; GO:0050684		7	7	7	22.4	22.4	22.4	56.875	0	25.463	486770000	39	510	24.1028	24.0508	24.0544	24.3109	24.0092	23.9115	23.7692	24.1399
1.53104	0.181244	A0A9P9GF66	DnaJ domain-containing protein	444	B0J15DRAFT_503794	'de novo' cotranslational protein folding [GO:0051083]; regulation of translational fidelity [GO:0006450]	Hsp70 protein binding [GO:0030544]; ribosome binding [GO:0043022]	GO:0005829; GO:0006450; GO:0030544; GO:0043022; GO:0051083		7	7	7	14	14	14	50.26	0	43.169	1257700000	43	444	26.3512	26.1986	26.3576	26.3004	26.2113	26.0309	26.2106	26.03
0.783801	-1.60262	A0A9P9GJ86	Thioredoxin-like protein	226	B0J15DRAFT_529030	cell redox homeostasis [GO:0045454]; cellular response to oxidative stress [GO:0034599]	peroxiredoxin activity [GO:0051920]	GO:0005739; GO:0005829; GO:0034599; GO:0045454; GO:0051920		2	2	2	6.2	6.2	6.2	25.205	0.0012136	2.6722	1232600000	14	226	26.6811	23.1984	23.2623	26.7659	26.4457	26.4313	26.7977	26.6433
0.173722	0.0258069	A0A9P9GK43	Pyruvate kinase (EC 2.7.1.40)	398	B0J15DRAFT_502422		ATP binding [GO:0005524]; kinase activity [GO:0016301]; magnesium ion binding [GO:0000287]; potassium ion binding [GO:0030955]; pyruvate kinase activity [GO:0004743]	GO:0000287; GO:0004743; GO:0005524; GO:0016301; GO:0030955		15	15	15	35.4	35.4	35.4	43.645	0	323.31	67576000000	224	398	30.5141	30.6487	30.5436	30.6229	30.6287	30.6036	30.4157	30.5781
1.9119	0.244244	A0A9P9GKI8	26S proteasome regulatory subunit RPN2	1074	B0J15DRAFT_502492	proteasome-mediated ubiquitin-dependent protein catabolic process [GO:0043161]; regulation of protein catabolic process [GO:0042176]	enzyme regulator activity [GO:0030234]	GO:0005634; GO:0008540; GO:0030234; GO:0034515; GO:0042176; GO:0043161		13	13	13	15	15	15	117.61	0	45.516	1919300000	67	1074	25.751	25.5799	25.8371	25.7861	25.418	25.5069	25.4491	25.6031
0.433926	0.169719	A0A9P9GP17	HAD-like domain-containing protein	471	B0J15DRAFT_515830	glycerophospholipid biosynthetic process [GO:0046474]		GO:0005739; GO:0046474		15	15	15	35.2	35.2	35.2	51.968	0	175.62	16235000000	130	471	28.353	28.1932	28.0959	27.9232	28.1165	28.1865	27.5308	28.0526
0.683088	0.102407	A0A9P9GPA0	4Fe-4S ferredoxin-type domain-containing protein	210	B0J15DRAFT_404733	mitochondrial electron transport, NADH to ubiquinone [GO:0006120]; mitochondrial respiratory chain complex I assembly [GO:0032981]	4 iron, 4 sulfur cluster binding [GO:0051539]; NADH dehydrogenase activity [GO:0003954]	GO:0003954; GO:0005739; GO:0006120; GO:0016020; GO:0032981; GO:0051539		5	5	5	41.9	41.9	41.9	24.09	0	26.716	1233400000	34	210	25.5943	25.7019	25.5401	25.8108	25.4402	25.613	25.5739	25.6103
0.296635	0.0437837	A0A9P9GPN1	NmrA-like domain-containing protein	375	B0J15DRAFT_502056	ubiquinone-6 biosynthetic process [GO:1901006]	protein-containing complex binding [GO:0044877]	GO:0005739; GO:0044877; GO:1901006		9	9	9	32.8	32.8	32.8	42.657	0	37.84	3788200000	67	375	27.0243	27.0445	27.0878	27.1816	26.9528	27.0683	27.173	26.969
0.0803358	0.0111136	A0A9P9GQA7	Armadillo-type protein	1096	B0J15DRAFT_470230	protein import into nucleus [GO:0006606]	small GTPase binding [GO:0031267]	GO:0005634; GO:0005737; GO:0006606; GO:0031267		22	22	22	28.8	28.8	28.8	121.78	0	146.41	3344400000	133	1096	26.0395	26.0245	26.0587	25.9801	26.0678	25.9056	25.9708	26.114
0.131694	-0.0543795	A0A9P9GQQ7	NADH dehydrogenase [ubiquinone] 1 alpha subcomplex subunit 13	119	B0J15DRAFT_501701			GO:0005743		2	2	2	15.1	15.1	15.1	13.736	0	11.018	1315000000	19	119	26.482	26.199	26.054	26.7266	26.523	26.3869	26.4438	26.3255
1.03945	0.347791	A0A9P9GR21	Protoglobin-domain-containing protein	267	B0J15DRAFT_553186		heme binding [GO:0020037]; oxygen binding [GO:0019825]	GO:0019825; GO:0020037		7	7	7	27.3	27.3	27.3	30.026	0	42.151	1322500000	38	267	25.6085	25.9718	25.4991	26.0949	25.4112	25.5605	25.6278	25.1837
0.0267031	-0.0094347	A0A9P9GR64	Aconitate hydratase, mitochondrial (Aconitase) (EC 4.2.1.-)	788	B0J15DRAFT_403998	tricarboxylic acid cycle [GO:0006099]	4 iron, 4 sulfur cluster binding [GO:0051539]; aconitate hydratase activity [GO:0003994]; metal ion binding [GO:0046872]	GO:0003994; GO:0005739; GO:0005829; GO:0006099; GO:0046872; GO:0051539		12	12	12	16.2	16.2	16.2	85.705	0	87.648	10483000000	74	788	28.6721	28.3353	28.6227	28.8388	28.5378	28.5174	28.7731	28.6782
1.33121	0.16629	A0A9P9GRU0	Family 20 glycosyltransferase	890	B0J15DRAFT_501956	cellular response to heat [GO:0034605]; fungal-type cell wall organization [GO:0031505]; trehalose biosynthetic process [GO:0005992]; trehalose metabolism in response to stress [GO:0070413]	alpha,alpha-trehalose-phosphate synthase (UDP-forming) activity [GO:0003825]; trehalose-phosphatase activity [GO:0004805]	GO:0003825; GO:0004805; GO:0005829; GO:0005946; GO:0005992; GO:0031505; GO:0034605; GO:0070413		11	11	11	14.9	14.9	14.9	99.79	0	48.37	1990500000	64	890	25.81	25.7908	25.8478	25.8855	25.6091	25.5508	25.8432	25.6658
1.01673	-0.265996	A0A9P9GRW3	PCI domain-containing protein	381	B0J15DRAFT_502050	ubiquitin-dependent protein catabolic process [GO:0006511]	structural molecule activity [GO:0005198]	GO:0005198; GO:0005634; GO:0005829; GO:0006511; GO:0008541		3	3	3	10.5	10.5	10.5	43.736	0	23.849	819680000	27	381	25.4068	25.2893	25.3291	24.8714	25.6688	25.409	25.4752	25.4076
0.220636	-0.0448527	A0A9P9GRX2	dihydrolipoyllysine-residue succinyltransferase (EC 2.3.1.61) (2-oxoglutarate dehydrogenase complex component E2)	624	B0J15DRAFT_404163	tricarboxylic acid cycle [GO:0006099]	dihydrolipoyllysine-residue succinyltransferase activity [GO:0004149]	GO:0004149; GO:0005739; GO:0006099; GO:0045252		9	9	9	18.6	18.6	18.6	67.983	0	38.215	3281700000	77	624	26.7073	26.804	26.7334	26.7727	26.6285	26.8341	26.9985	26.7356
0.430025	0.0818524	A0A9P9GS05	cysteine-S-conjugate beta-lyase (EC 4.4.1.13) (Cysteine-S-conjugate beta-lyase)	446	B0J15DRAFT_552226	'de novo' L-methionine biosynthetic process [GO:0071266]; transsulfuration [GO:0019346]	cysteine-S-conjugate beta-lyase activity [GO:0047804]; pyridoxal phosphate binding [GO:0030170]	GO:0005737; GO:0019346; GO:0030170; GO:0047804; GO:0071266		7	7	7	25.8	25.8	25.8	48.305	0	48.138	1268200000	52	446	25.3947	25.4666	25.5032	25.5578	25.5167	25.4569	25.1704	25.4509
0.423825	-0.413007	A0A9P9GS34	Bifunctional cytochrome P450/NADPH--P450 reductase [Includes: Cytochrome P450 (EC 1.14.14.1); NADPH--cytochrome P450 reductase (EC 1.6.2.4)]	1069	B0J15DRAFT_500450		aromatase activity [GO:0070330]; flavin adenine dinucleotide binding [GO:0050660]; FMN binding [GO:0010181]; heme binding [GO:0020037]; iron ion binding [GO:0005506]; NADPH-hemoprotein reductase activity [GO:0003958]	GO:0003958; GO:0005506; GO:0005829; GO:0010181; GO:0020037; GO:0050660; GO:0070330		5	5	5	6.5	6.5	6.5	118.63	0	20.558	429420000	22	1069	25.0181	24.7059	25.2728	23.3503	24.8132	25.0845	25.0232	25.0782
1.22453	1.09365	A0A9P9GS76	Protein SDS23 (Protein sds23)	529	B0J15DRAFT_94546	cellular response to glucose starvation [GO:0042149]; regulation of mitotic metaphase/anaphase transition [GO:0030071]	protein serine/threonine phosphatase inhibitor activity [GO:0004865]	GO:0004865; GO:0005737; GO:0030071; GO:0042149		3	3	3	11.9	11.9	11.9	56.221	0	20.739	396620000	15	529	24.7274	24.8458	24.5958	25.0184	25.0528	23.1579	23.0433	23.5588
0.514424	-0.67791	A0A9P9GSE7	Acyltransferase ChoActase/COT/CPT	621	B0J15DRAFT_402888	carnitine metabolic process [GO:0009437]	carnitine O-acetyltransferase activity [GO:0004092]	GO:0004092; GO:0005739; GO:0005777; GO:0009437		12	12	12	20	20	20	70.464	0	92.845	1297200000	46	621	24.1842	24.4454	24.6495	26.0585	24.3473	25.474	26.4414	25.7866
3.089	1.2063	A0A9P9GSJ6	U6 snRNA-associated Sm-like protein LSm4	125	LSM4 B0J15DRAFT_500511	mRNA splicing, via spliceosome [GO:0000398]; nuclear-transcribed mRNA catabolic process [GO:0000956]	RNA binding [GO:0003723]	GO:0000398; GO:0000956; GO:0003723; GO:0005681; GO:0097525		2	2	2	16	16	16	13.547	0	9.3695	306050000	13	125	24.3863	24.8207	24.6411	24.6848	22.9943	23.6219	23.3192	23.7724
0.476804	-0.775128	A0A9P9GSL4	Isopropylmalate dehydrogenase-like domain-containing protein	383	B0J15DRAFT_402619	L-leucine biosynthetic process [GO:0009098]	3-isopropylmalate dehydrogenase activity [GO:0003862]; metal ion binding [GO:0046872]	GO:0003862; GO:0005829; GO:0009098; GO:0046872		5	5	5	16.4	16.4	16.4	40.55	0	20.369	1332100000	20	383	26.4642	23.5044	26.3376	26.5229	26.405	26.55	26.3782	26.5963
1.06422	0.131485	A0A9P9GSW4	Septin-domain-containing protein	581	B0J15DRAFT_564419	cell division [GO:0051301]	GTP binding [GO:0005525]	GO:0005525; GO:0005938; GO:0032156; GO:0051301		20	20	19	45.4	45.4	43.9	65.675	0	323.31	10541000000	169	581	27.6362	27.5704	27.6871	27.8559	27.568	27.6047	27.5372	27.5137
0.687184	2.77633	A0A9P9GT97	Plasma membrane ATPase (EC 7.1.2.1)	899	B0J15DRAFT_564943	proton export across plasma membrane [GO:0120029]	ATP binding [GO:0005524]; ATP hydrolysis activity [GO:0016887]; P-type proton-exporting transporter activity [GO:0008553]	GO:0005524; GO:0005886; GO:0008553; GO:0016887; GO:0120029		16	3	3	20.9	4.1	4.1	97.348	0	25.052	7672800000	24	899	29.7093	28.3924	29.8979	28.5996	29.8249	29.559	23.2262	22.8839
0.204934	0.186108	A0A9P9GTW8	Mitochondrial fission 1 protein	153	B0J15DRAFT_85150	autophagy of mitochondrion [GO:0000422]; mitochondrial fission [GO:0000266]; peroxisome fission [GO:0016559]		GO:0000266; GO:0000422; GO:0005741; GO:0005778; GO:0016559		3	3	3	19	19	19	17.16	0	6.5802	483900000	15	153	24.5185	24.7553	24.7197	24.603	24.8652	24.7774	23.3963	24.8132
0.00372842	0.000891209	A0A9P9GTY0	Heat shock protein 70 family	735	B0J15DRAFT_515135		ATP binding [GO:0005524]; ATP-dependent protein folding chaperone [GO:0140662]	GO:0005524; GO:0005634; GO:0005829; GO:0140662		27	27	27	34.8	34.8	34.8	80.98	0	254.8	10069000000	169	735	27.5066	27.5372	27.4945	27.3127	27.4892	27.3723	27.3612	27.6247
0.0478142	0.0124898	A0A9P9GU11	Acyl transferase domain-containing protein	2105	B0J15DRAFT_84977	fatty acid biosynthetic process [GO:0006633]	(3R)-hydroxyacyl-[acyl-carrier-protein] dehydratase activity [GO:0019171]; [acyl-carrier-protein] S-acetyltransferase activity [GO:0004313]; [acyl-carrier-protein] S-malonyltransferase activity [GO:0004314]; enoyl-[acyl-carrier-protein] reductase (NADH) activity [GO:0004318]; fatty acid synthase activity [GO:0004312]; hydrolase activity [GO:0016787]	GO:0004312; GO:0004313; GO:0004314; GO:0004318; GO:0005835; GO:0006633; GO:0016787; GO:0019171		31	31	31	19.7	19.7	19.7	233.19	0	250.06	14354000000	230	2105	26.9793	26.9987	27.0513	26.7618	27.1227	26.8686	26.8278	26.9222
0.81876	0.100537	A0A9P9GU98	Eukaryotic translation initiation factor 5B (Translation initiation factor IF-2)	1051	B0J15DRAFT_82898		GTP binding [GO:0005525]; GTPase activity [GO:0003924]; translation initiation factor activity [GO:0003743]	GO:0003743; GO:0003924; GO:0005525; GO:0005739		12	12	12	16.7	16.7	16.7	115.65	0	77.95	2149200000	69	1051	25.4631	25.3904	25.4815	25.5522	25.5095	25.3894	25.2867	25.2995
0.572703	0.255312	A0A9P9GUB8	Sorting nexin-4 (Autophagy-related protein 24)	459	B0J15DRAFT_451265	autophagy of mitochondrion [GO:0000422]; endocytic recycling [GO:0032456]; piecemeal microautophagy of the nucleus [GO:0034727]; protein transport [GO:0015031]; reticulophagy [GO:0061709]	phosphatidylinositol binding [GO:0035091]	GO:0000407; GO:0000422; GO:0005769; GO:0015031; GO:0016020; GO:0032456; GO:0034727; GO:0035091; GO:0061709		5	5	5	15	15	15	52.035	0	18.369	301040000	20	459	24.0536	24.1753	23.934	24.259	24.1385	24.0973	23.2862	23.8787
0.952897	0.142514	A0A9P9GUC2	Fatty acid synthase subunit alpha (EC 1.1.1.100) (EC 2.3.1.41) (EC 2.3.1.86)	1859	B0J15DRAFT_500506	long-chain fatty acid biosynthetic process [GO:0042759]	3-oxoacyl-[acyl-carrier-protein] reductase (NADPH) activity [GO:0004316]; 3-oxoacyl-[acyl-carrier-protein] synthase activity [GO:0004315]; fatty acid synthase activity [GO:0004312]; holo-[acyl-carrier-protein] synthase activity [GO:0008897]; magnesium ion binding [GO:0000287]	GO:0000287; GO:0004312; GO:0004315; GO:0004316; GO:0005835; GO:0008897; GO:0042759		46	46	46	30.6	30.6	30.6	204.36	0	323.31	18046000000	314	1859	27.1571	27.1038	27.1909	27.052	27.1605	26.9048	26.8433	27.0252
1.17108	-0.781752	A0A9P9GV80	Diphosphomevalonate decarboxylase (EC 4.1.1.33)	391	B0J15DRAFT_451175	isopentenyl diphosphate biosynthetic process, mevalonate pathway [GO:0019287]; sterol biosynthetic process [GO:0016126]	ATP binding [GO:0005524]; diphosphomevalonate decarboxylase activity [GO:0004163]; kinase activity [GO:0016301]	GO:0004163; GO:0005524; GO:0005829; GO:0016126; GO:0016301; GO:0019287		3	3	3	8.2	8.2	8.2	41.335	0	20.044	439340000	18	391	24.4807	23.7484	24.6407	23.2551	25.1339	24.5726	24.942	24.6033
0.577789	-0.234657	A0A9P9GVD2	LETM1-like protein-domain-containing protein	552	B0J15DRAFT_451263	intracellular monoatomic cation homeostasis [GO:0030003]	ribosome binding [GO:0043022]	GO:0005743; GO:0030003; GO:0043022		2	2	2	4.2	4.2	4.2	60.802	0	5.2586	192260000	13	552	24.076	23.3939	23.8847	23.5238	23.9607	23.6595	24.0323	24.1647
1.18304	-0.178275	A0A9P9GWW1	Phophatidylserine decarboxylase-domain-containing protein	446	B0J15DRAFT_499817	phosphatidylethanolamine biosynthetic process [GO:0006646]	phosphatidylserine decarboxylase activity [GO:0004609]	GO:0004609; GO:0005739; GO:0006646		3	3	3	9.9	9.9	9.9	50.294	0	30.6	1141000000	27	446	26.1195	25.9234	25.7534	25.9068	26.1521	26.11	26.1219	26.0321
0.547417	0.112251	A0A9P9GWX2	Vps5 C terminal like-domain-containing protein	559	B0J15DRAFT_77941	protein retention in Golgi apparatus [GO:0045053]; retrograde transport, endosome to Golgi [GO:0042147]	phosphatidylinositol binding [GO:0035091]	GO:0005768; GO:0005829; GO:0035091; GO:0042147; GO:0045053		10	10	10	18.1	18.1	18.1	62.406	0	28.712	1114100000	62	559	24.6353	25.0003	24.6754	24.8088	24.6426	24.6648	24.7973	24.5661
1.31231	0.163159	A0A9P9GWY6	Ribosomal protein L11	165	B0J15DRAFT_468863	translation [GO:0006412]	large ribosomal subunit rRNA binding [GO:0070180]; structural constituent of ribosome [GO:0003735]	GO:0003735; GO:0006412; GO:0022625; GO:0070180		2	2	2	18.8	18.8	18.8	17.775	0	7.1336	8603400000	26	165	28.9763	28.8928	28.7371	28.8345	28.8218	28.6248	28.6717	28.6698
2.4895	0.414126	A0A9P9GXH4	dihydroxy-acid dehydratase (EC 4.2.1.9)	600	B0J15DRAFT_499977	amino acid biosynthetic process [GO:0008652]; branched-chain amino acid biosynthetic process [GO:0009082]	2 iron, 2 sulfur cluster binding [GO:0051537]; dihydroxy-acid dehydratase activity [GO:0004160]; metal ion binding [GO:0046872]	GO:0004160; GO:0005739; GO:0008652; GO:0009082; GO:0046872; GO:0051537		9	9	9	23.7	23.7	23.7	63.901	0	34.839	761360000	27	600	25.4956	25.3222	25.4182	25.4521	24.8801	24.9624	25.2402	24.9488
2.3115	0.211182	A0A9P9GY14	rRNA 2'-O-methyltransferase fibrillarin (Histone-glutamine methyltransferase)	322	B0J15DRAFT_551831	box C/D sno(s)RNA 3'-end processing [GO:0000494]	histone H2AQ104 methyltransferase activity [GO:1990259]; RNA binding [GO:0003723]; rRNA methyltransferase activity [GO:0008649]	GO:0000494; GO:0003723; GO:0005730; GO:0008649; GO:0031428; GO:0032040; GO:1990259		14	14	14	51.9	51.9	51.9	33.719	0	107.3	5240700000	117	322	26.8967	26.9627	26.8896	26.7387	26.6651	26.6565	26.6878	26.6335
0.276347	0.0325832	A0A9P9GY21	ATPases Rpt2 of the 19S regulatory particle of the 26S proteasome	456	B0J15DRAFT_499889		ATP binding [GO:0005524]; ATP hydrolysis activity [GO:0016887]	GO:0005524; GO:0005634; GO:0005737; GO:0008540; GO:0016887		16	16	16	43.9	43.9	43.9	50.633	0	161.62	4340800000	103	456	26.7915	26.8124	26.7874	26.704	26.7691	26.7609	26.6189	26.816
0.976325	-0.0912132	A0A9P9GY98	BAR domain-containing protein	261	B0J15DRAFT_500062	actin cortical patch localization [GO:0051666]; actin filament organization [GO:0007015]; endocytosis [GO:0006897]; plasma membrane tubulation [GO:0097320]	lipid binding [GO:0008289]	GO:0006897; GO:0007015; GO:0008289; GO:0030479; GO:0031097; GO:0043332; GO:0051666; GO:0097320; GO:1990528		8	8	8	33.7	33.7	33.7	29.815	0	26.162	987870000	49	261	24.9556	24.8377	24.875	24.7831	25.0331	24.916	24.8931	24.9739
2.24182	0.351114	A0A9P9GYA1	P-loop containing nucleoside triphosphate hydrolase protein	618	B0J15DRAFT_563897		ATP binding [GO:0005524]; ATP hydrolysis activity [GO:0016887]	GO:0005524; GO:0016887		13	13	13	21.7	21.7	21.7	68.729	0	58.969	2327100000	60	618	26.5243	26.4548	26.2964	26.5253	26.2848	26.0154	26.0118	26.0843
3.36868	0.773794	A0A9P9GYA9	Glutathione S-transferase	253	B0J15DRAFT_551918		transferase activity [GO:0016740]	GO:0016740		3	3	3	12.6	12.6	12.6	28.964	0	8.3988	1155900000	26	253	26.0183	26.0572	26.265	26.0948	25.184	25.2166	25.3308	25.6087
0.187902	-0.0388575	A0A9P9GYB2	Succinate--CoA ligase [ADP-forming] subunit alpha, mitochondrial (EC 6.2.1.5) (Succinyl-CoA synthetase subunit alpha) (SCS-alpha)	329	B0J15DRAFT_78802	tricarboxylic acid cycle [GO:0006099]	nucleotide binding [GO:0000166]; succinate-CoA ligase (ADP-forming) activity [GO:0004775]; succinate-CoA ligase (GDP-forming) activity [GO:0004776]	GO:0000166; GO:0004775; GO:0004776; GO:0005739; GO:0006099; GO:0009361		12	12	12	44.7	44.7	44.7	34.579	0	91.917	8306900000	84	329	27.9038	27.9391	27.8771	27.9945	27.7511	28.059	28.094	27.9659
0.475059	0.0779667	A0A9P9GYI4	glutamate--tRNA ligase (EC 6.1.1.17) (Glutamyl-tRNA synthetase)	631	B0J15DRAFT_563105	glutamyl-tRNA aminoacylation [GO:0006424]	ATP binding [GO:0005524]; glutamate-tRNA ligase activity [GO:0004818]	GO:0004818; GO:0005524; GO:0005829; GO:0006424; GO:0017102		5	5	5	11.4	11.4	11.4	71.387	0	32.455	2132400000	39	631	26.4479	26.1821	26.2416	26.2401	26.2305	26.0718	26.2073	26.2902
0.116878	-0.0244727	A0A9P9GYI7	Family 4 glycosyltransferase	697	B0J15DRAFT_401260	glucose metabolic process [GO:0006006]	glycosyltransferase activity [GO:0016757]	GO:0006006; GO:0016757		19	19	19	31.3	31.3	31.3	78.436	0	220.54	14095000000	163	697	28.2109	28.3559	28.4961	28.4728	28.2814	28.451	28.4435	28.4577
0.511483	-0.827676	A0A9P9GYM3	Ribosomal protein L13 domain-containing protein	202	B0J15DRAFT_80670	negative regulation of translation [GO:0017148]; translation [GO:0006412]	mRNA binding [GO:0003729]; structural constituent of ribosome [GO:0003735]	GO:0003729; GO:0003735; GO:0006412; GO:0017148; GO:0022625		3	3	3	14.9	14.9	14.9	22.818	0	8.1507	939240000	18	202	25.7556	25.897	25.5211	22.7906	25.9647	25.5858	25.766	25.9585
0.883347	0.134767	A0A9P9GYN0	CobW/HypB/UreG, nucleotide-binding domain-containing protein	273	B0J15DRAFT_67767	urea catabolic process [GO:0043419]	GTP binding [GO:0005525]; GTPase activity [GO:0003924]; nickel cation binding [GO:0016151]	GO:0003924; GO:0005525; GO:0016151; GO:0043419		8	8	8	29.7	29.7	29.7	29.321	0	78.787	2691600000	68	273	26.2202	26.1809	26.0868	26.1405	25.9744	26.2314	25.9768	25.9066
0.41531	-0.0748816	A0A9P9GYU0	Ribosomal protein L22/L17	186	B0J15DRAFT_596993	cytoplasmic translation [GO:0002181]	structural constituent of ribosome [GO:0003735]	GO:0002181; GO:0003735; GO:0022625		5	5	5	26.3	26.3	26.3	20.78	0	11.624	8484400000	32	186	29.1927	29.0586	29.0302	29.222	29.3553	29.0877	29.256	29.104
0.85235	-0.0984745	A0A9P9GYX3	2-oxoglutarate dehydrogenase, mitochondrial (EC 1.2.4.2) (2-oxoglutarate dehydrogenase complex component E1)	1049	B0J15DRAFT_72424	tricarboxylic acid cycle [GO:0006099]	oxoglutarate dehydrogenase (succinyl-transferring) activity [GO:0004591]; thiamine pyrophosphate binding [GO:0030976]	GO:0004591; GO:0005739; GO:0006099; GO:0030976; GO:0045252		27	27	27	33	33	33	118.21	0	191.97	13211000000	216	1049	27.649	27.5767	27.62	27.7169	27.7392	27.8003	27.8188	27.5981
0.572346	-0.81671	A0A9P9GZE6	NADH dehydrogenase [ubiquinone] 1 beta subcomplex subunit 7	86	B0J15DRAFT_551548			GO:0005743; GO:0005758		1	1	1	14	14	14	10.135	0	3.2598	999480000	15	86	26.1015	26.4083	26.3527	23.6469	26.4271	26.68	26.3591	26.31
2.69761	-0.968325	A0A9P9H024	Small secreted protein	148	B0J15DRAFT_527647					2	2	2	7.4	7.4	7.4	15.486	0	16.195	8581700000	21	148	28.9712	29.3339	29.0282	29.0923	30.5353	30.0566	29.7337	29.9732
0.990941	-0.266374	A0A9P9H030	Mannose-6-phosphate isomerase (EC 5.3.1.8)	447	B0J15DRAFT_514599	carbohydrate metabolic process [GO:0005975]; GDP-mannose biosynthetic process [GO:0009298]	mannose-6-phosphate isomerase activity [GO:0004476]; zinc ion binding [GO:0008270]	GO:0004476; GO:0005829; GO:0005975; GO:0008270; GO:0009298		4	4	4	13.9	13.9	13.9	48.414	0	35.896	1970300000	35	447	26.7771	26.9132	26.9757	27.2897	27.2549	27.2785	27.0354	27.4524
0.224403	-0.054318	A0A9P9H0D9	6-phosphofructo-2-kinase-domain-containing protein	442	B0J15DRAFT_70934	fructose 2,6-bisphosphate metabolic process [GO:0006003]; fructose metabolic process [GO:0006000]	6-phosphofructo-2-kinase activity [GO:0003873]; ATP binding [GO:0005524]; fructose-2,6-bisphosphate 2-phosphatase activity [GO:0004331]	GO:0003873; GO:0004331; GO:0005524; GO:0005829; GO:0006000; GO:0006003		9	9	9	27.8	27.8	27.8	50.65	0	28.194	600990000	52	442	23.6859	23.993	24.0378	24.065	23.9045	23.9943	24.1083	23.9918
0.301176	-0.1579	A0A9P9H0V1;A0A9P9L235;A0A9P9JTZ0	Metalloenzyme, LuxS/M16 peptidase-like protein	1030	B0J15DRAFT_449555	peptide catabolic process [GO:0043171]; proteolysis involved in protein catabolic process [GO:0051603]	metal ion binding [GO:0046872]; metalloendopeptidase activity [GO:0004222]	GO:0004222; GO:0005739; GO:0005829; GO:0043171; GO:0046872; GO:0051603		6	6	6	6.8	6.8	6.8	118.44	0	14.818	292150000	24	1030	24.2898	23.5364	24.0192	24.4683	24.1596	24.0346	24.401	24.3501
2.11583	0.225874	A0A9P9H148	Metalloenzyme, LuxS/M16 peptidase-like protein	1026	B0J15DRAFT_387565	peptide catabolic process [GO:0043171]; proteolysis involved in protein catabolic process [GO:0051603]	metal ion binding [GO:0046872]; metalloendopeptidase activity [GO:0004222]	GO:0004222; GO:0005739; GO:0005829; GO:0043171; GO:0046872; GO:0051603		20	20	20	21.2	21.2	21.2	123.28	0	67.223	3617700000	99	1071	26.1347	26.0842	26.1454	26.1341	26.0584	25.8088	25.8887	25.839
1.64104	-0.142077	A0A9P9H181	Metalloenzyme, LuxS/M16 peptidase-like protein	972	B0J15DRAFT_599937	peptide catabolic process [GO:0043171]; proteolysis involved in protein catabolic process [GO:0051603]	metal ion binding [GO:0046872]; metalloendopeptidase activity [GO:0004222]	GO:0004222; GO:0005739; GO:0005829; GO:0043171; GO:0046872; GO:0051603		9	9	9	26.6	26.6	26.6	37.905	0	36.242	3356000000	55	335	26.6468	26.4906	26.6488	26.5602	26.8093	26.6915	26.7057	26.7082
0.907376	-0.180525	A0A9P9H1A1	isoleucine--tRNA ligase (EC 6.1.1.5) (Isoleucyl-tRNA synthetase)	1071	B0J15DRAFT_448767	isoleucyl-tRNA aminoacylation [GO:0006428]	aminoacyl-tRNA editing activity [GO:0002161]; ATP binding [GO:0005524]; isoleucine-tRNA ligase activity [GO:0004822]; tRNA binding [GO:0000049]	GO:0000049; GO:0002161; GO:0004822; GO:0005524; GO:0006428		4	4	4	42.9	42.9	42.9	16.55	0	16.006	2020300000	23	147	27.1665	26.9009	26.8258	26.8464	27.0789	27.046	27.3023	27.0345
0.768337	0.167764	A0A9P9H1C7	CRAL-TRIO domain-containing protein	335	B0J15DRAFT_497226					8	8	8	47.7	47.7	47.7	14.788	0	57.641	9080800000	85	132	27.8176	27.4306	27.4573	27.7471	27.3903	27.4873	27.3595	27.5444
0.443026	-0.100761	A0A9P9H1E0	Ubiquitin-conjugating enzyme/RWD-like protein	147	B0J15DRAFT_52473		ATP binding [GO:0005524]; ubiquitin-protein transferase activity [GO:0004842]	GO:0004842; GO:0005524		15	15	15	56	56	56	47.828	0	182.85	4626700000	94	439	26.5123	26.6622	26.5838	26.9575	26.7622	26.7759	26.7227	26.8579
2.00414	0.303323	A0A9P9H1F5	Translation protein SH3-like domain-containing protein	132	B0J15DRAFT_400478	translation [GO:0006412]	RNA binding [GO:0003723]; structural constituent of ribosome [GO:0003735]	GO:0003723; GO:0003735; GO:0006412; GO:0015934		9	9	9	26.4	26.4	26.4	48.412	0	45.975	5970700000	62	447	28.0528	28.1898	28.2173	28.3558	27.8053	27.9434	28.0303	27.8235
1.56004	0.186473	A0A9P9H1H7	Actin-related protein, ARP3 class	439	B0J15DRAFT_497463	actin cytoskeleton organization [GO:0030036]	actin binding [GO:0003779]	GO:0003779; GO:0005737; GO:0005856; GO:0030036		8	8	8	31.2	31.2	31.2	31.701	0	38.45	17810000000	53	295	29.5953	29.4908	29.4895	29.6957	29.4889	29.3141	29.4042	29.318
1.16737	0.147932	A0A9P9H1J8	Succinate--CoA ligase [ADP-forming] subunit beta, mitochondrial (EC 6.2.1.5) (Succinyl-CoA synthetase beta chain) (SCS-beta)	447	B0J15DRAFT_55653	succinyl-CoA metabolic process [GO:0006104]; tricarboxylic acid cycle [GO:0006099]	ATP binding [GO:0005524]; magnesium ion binding [GO:0000287]; succinate-CoA ligase (ADP-forming) activity [GO:0004775]	GO:0000287; GO:0004775; GO:0005524; GO:0005739; GO:0006099; GO:0006104; GO:0042709		3	3	3	8.5	8.5	8.5	43.225	0	11.393	2013300000	19	390	27.1044	26.8625	26.8792	26.9914	26.8151	26.8699	26.8511	26.7098
0.413485	-0.696945	A0A9P9H1K1	Small ribosomal subunit protein uS2	295	RPS0 B0J15DRAFT_514150	ribosomal small subunit assembly [GO:0000028]; translation [GO:0006412]	structural constituent of ribosome [GO:0003735]	GO:0000028; GO:0003735; GO:0006412; GO:0022627		2	2	2	48.8	48.8	48.8	8.8829	0	11.302	1076300000	19	84	26.7141	26.8446	26.7643	23.9383	26.7423	26.8514	26.1721	27.2833
0.0915417	-0.0354075	A0A9P9H249	Saccharopine dehydrogenase [NAD(+), L-lysine-forming] (SDH) (EC 1.5.1.7) (Lysine--2-oxoglutarate reductase)	390	B0J15DRAFT_497725	lysine biosynthetic process via aminoadipic acid [GO:0019878]	saccharopine dehydrogenase (NAD+, L-lysine-forming) activity [GO:0004754]	GO:0004754; GO:0005737; GO:0019878		3	3	3	5.1	5.1	5.1	42.931	0	7.095	2211700000	18	396	27.4473	27.6742	27.4371	27.5879	27.6788	27.7861	27.6239	27.1994
0.941532	0.190853	A0A9P9H2A5	HMA domain-containing protein	84	B0J15DRAFT_550805	copper ion transport [GO:0006825]	copper chaperone activity [GO:0016531]; metal ion binding [GO:0046872]	GO:0005829; GO:0006825; GO:0016531; GO:0046872		4	4	4	10	10	10	76.53	0	15.84	272750000	20	699	23.7813	24.0537	23.7498	23.9615	23.8429	23.5622	23.5763	23.8014
0.542136	0.0723424	A0A9P9H2E4	Aspartic peptidase domain-containing protein	396	B0J15DRAFT_448891	proteolysis [GO:0006508]	aspartic-type endopeptidase activity [GO:0004190]	GO:0000324; GO:0004190; GO:0006508		5	5	5	17	17	17	40.912	0	45.214	1425900000	45	364	26.0435	26.2428	26.1768	26.3028	26.0787	26.0661	26.1618	26.1699
0.4103	0.0488758	A0A9P9H2I5;A0A9P9K5E5	Myosin-binding striated muscle assembly central-domain-containing protein	699	B0J15DRAFT_497467	chaperone-mediated protein folding [GO:0061077]	Hsp90 protein binding [GO:0051879]	GO:0005737; GO:0051879; GO:0061077		10	10	4	59.5	59.5	27.5	17.61	0	102.44	15894000000	173	153	29.1329	29.0995	29.1372	29.2958	29.0995	29.1392	29.1836	29.0477
0.343608	-0.0331559	A0A9P9H2K3	V-type proton ATPase subunit	364	B0J15DRAFT_497637		proton-transporting ATPase activity, rotational mechanism [GO:0046961]	GO:0033179; GO:0046961		8	8	8	15.9	15.9	15.9	77.065	0	24.361	1078500000	43	717	25.6446	25.5262	25.5648	25.5882	25.5624	25.7095	25.6071	25.5774
0.55345	-0.513392	A0A9P9H2K6	Ubiquitin-40S ribosomal protein S31 fusion protein	153	B0J15DRAFT_426577	translation [GO:0006412]	structural constituent of ribosome [GO:0003735]	GO:0003735; GO:0005737; GO:0005840; GO:0006412; GO:1990904		6	6	6	19.2	19.2	19.2	47.733	0	36.826	435400000	26	432	24.3019	24.6893	22.8739	24.5363	24.4559	24.5723	24.4771	24.9496
2.61709	-0.425769	A0A9P9H2M1	Ubiquitin family-domain-containing protein	624	B0J15DRAFT_515141	nucleolar large rRNA transcription by RNA polymerase I [GO:0042790]; translation [GO:0006412]	metal ion binding [GO:0046872]; RNA polymerase I core promoter sequence-specific DNA binding [GO:0001164]; structural constituent of ribosome [GO:0003735]	GO:0001164; GO:0003735; GO:0005737; GO:0005840; GO:0006412; GO:0042790; GO:0046872; GO:0070860; GO:1990904		6	6	6	38.6	38.6	38.6	15.728	0	99.279	4723900000	52	145	27.6596	27.388	27.4325	27.3934	28.0422	27.778	27.8957	27.8605
1.22206	-0.16958	A0A9P9H2M8	Tryptophan synthase (EC 4.2.1.20)	717	B0J15DRAFT_50255	tryptophan metabolic process [GO:0006568]	tryptophan synthase activity [GO:0004834]	GO:0004834; GO:0005737; GO:0006568		20	20	20	52.5	52.5	52.5	45.881	0	306.24	32553000000	189	417	28.8469	29.0013	28.8725	29.1467	29.1237	29.1126	29.2105	29.0989
0.815797	0.0791321	A0A9P9H2W8	P-loop containing nucleoside triphosphate hydrolase protein	432	B0J15DRAFT_58164	endosomal transport [GO:0016197]; vacuole organization [GO:0007033]	ATP binding [GO:0005524]; ATP hydrolysis activity [GO:0016887]	GO:0005524; GO:0007033; GO:0012505; GO:0016197; GO:0016887		11	11	10	61.4	61.4	55.9	22.449	0	150.86	5709800000	79	202	27.4274	27.3909	27.3769	27.4642	27.4143	27.2278	27.4014	27.2994
1.25034	-0.19867	A0A9P9H2X6	Ribosomal protein S12/S23	145	B0J15DRAFT_49800	translation [GO:0006412]	structural constituent of ribosome [GO:0003735]	GO:0003735; GO:0006412; GO:0015935		7	7	7	36.9	36.9	36.9	35.224	0	76.068	4209800000	56	325	27.3575	27.3745	27.3852	27.5658	27.5445	27.5579	27.8251	27.5501
1.18888	0.224525	A0A9P9H333	Aspartate aminotransferase (EC 2.6.1.1)	417	B0J15DRAFT_497051	aspartate catabolic process [GO:0006533]; biosynthetic process [GO:0009058]	L-aspartate:2-oxoglutarate aminotransferase activity [GO:0004069]; pyridoxal phosphate binding [GO:0030170]	GO:0004069; GO:0005739; GO:0006533; GO:0009058; GO:0030170		14	14	14	30.5	30.5	30.5	56.269	0	54.708	2800400000	92	511	25.8637	25.8355	25.7916	25.4698	25.4397	25.4615	25.6074	25.5538
1.46034	0.122339	A0A9P9H349	P-loop containing nucleoside triphosphate hydrolase protein	202	B0J15DRAFT_54989		GTP binding [GO:0005525]; GTPase activity [GO:0003924]	GO:0003924; GO:0005525		26	26	26	34.2	34.2	34.2	86.139	0	323.31	62416000000	293	766	29.5465	29.6365	29.6405	29.5818	29.4995	29.5795	29.43	29.4068
1.79926	2.16978	A0A9P9H370	Arginase (EC 3.5.3.1)	325	B0J15DRAFT_400017	arginine catabolic process to ornithine [GO:0019547]	arginase activity [GO:0004053]; manganese ion binding [GO:0030145]	GO:0004053; GO:0005634; GO:0005829; GO:0019547; GO:0030145		3	3	3	9	9	9	56.397	0	30.569	713670000	19	547	26.0346	25.6542	25.9068	26.0481	23.301	23.0637	22.9346	25.6653
0.0966107	-0.0430012	A0A9P9H3C2	Nucleolar protein 56	511	B0J15DRAFT_57720	ribosome biogenesis [GO:0042254]	snoRNA binding [GO:0030515]	GO:0005730; GO:0030515; GO:0031428; GO:0032040; GO:0042254		2	2	2	11.6	11.6	11.6	16.178	0	7.6886	640270000	17	138	25.9502	25.6662	25.9054	26.0456	26.0877	26.0855	26.055	25.5111
1.09067	0.101586	A0A9P9H3C5	5-methyltetrahydropteroyltriglutamate--homocysteine S-methyltransferase (EC 2.1.1.14)	766	B0J15DRAFT_527224	methionine biosynthetic process [GO:0009086]; methylation [GO:0032259]	5-methyltetrahydropteroyltriglutamate-homocysteine S-methyltransferase activity [GO:0003871]; zinc ion binding [GO:0008270]	GO:0003871; GO:0008270; GO:0009086; GO:0032259		16	16	16	42.7	42.7	42.7	37.966	0	87.886	4477300000	88	356	26.4908	26.4256	26.4729	26.6204	26.3809	26.4141	26.4625	26.3458
0.515525	-0.0748091	A0A9P9H3E0	Scd6-like Sm domain-containing protein	547	B0J15DRAFT_54314	P-body assembly [GO:0033962]; stress granule assembly [GO:0034063]	mRNA binding [GO:0003729]	GO:0000932; GO:0003729; GO:0033962; GO:0034063		14	14	14	43	43	43	51.997	0	315.55	25303000000	150	470	29.08	29.1436	29.2509	29.2799	29.1386	29.2787	29.371	29.2654
0.409376	-0.0445151	A0A9P9H3I7	Cornichon	138	B0J15DRAFT_399045	vesicle-mediated transport [GO:0016192]		GO:0016020; GO:0016192		15	15	15	56.8	56.8	56.8	28.018	0	138.52	23010000000	142	257	29.0265	28.8598	28.8142	28.8601	28.9615	28.9091	28.9263	28.9418
0.0756672	0.0313506	A0A9P9H3M5	Isopropylmalate dehydrogenase-like domain-containing protein	356	B0J15DRAFT_495852	isocitrate metabolic process [GO:0006102]; lysine biosynthetic process [GO:0009085]; tricarboxylic acid cycle [GO:0006099]	homoisocitrate dehydrogenase activity [GO:0047046]; isocitrate dehydrogenase (NAD+) activity [GO:0004449]; magnesium ion binding [GO:0000287]; NAD binding [GO:0051287]	GO:0000287; GO:0004449; GO:0005739; GO:0006099; GO:0006102; GO:0009085; GO:0047046; GO:0051287		3	3	3	15.7	15.7	15.7	21.912	0	6.7165	1250400000	26	204	25.8445	25.7868	25.7445	26.1296	25.8911	25.7288	26.1603	25.5998
4.32341	0.71714	A0A9P9H3T4	Citrate synthase	470	B0J15DRAFT_448043	carbohydrate metabolic process [GO:0005975]; citrate metabolic process [GO:0006101]; tricarboxylic acid cycle [GO:0006099]	citrate (Si)-synthase activity [GO:0004108]	GO:0004108; GO:0005759; GO:0005975; GO:0006099; GO:0006101		4	4	4	10.7	10.7	10.7	53.706	0	31.984	726610000	27	485	25.4845	25.3944	25.6141	25.5386	24.7639	24.8995	24.6603	24.8394
1.39333	-0.445096	A0A9P9H3U6	Small ribosomal subunit protein uS5 (40S ribosomal protein S2)	257	B0J15DRAFT_399238	translation [GO:0006412]	RNA binding [GO:0003723]; structural constituent of ribosome [GO:0003735]	GO:0003723; GO:0003735; GO:0006412; GO:0022627		3	3	2	16.7	16.7	14.2	34.09	0	40.416	4212400000	29	324	28.0234	28.3462	27.9762	28.0384	28.3778	28.4263	28.9855	28.3749
0.929856	-0.120823	A0A9P9H3W7	Flavoprotein-like protein	204	B0J15DRAFT_495887		FMN binding [GO:0010181]; NAD(P)H dehydrogenase (quinone) activity [GO:0003955]	GO:0003955; GO:0010181; GO:0016020		5	5	5	27.3	27.3	27.3	20.665	0	12.856	7011500000	31	176	28.534	28.6551	28.3805	28.5151	28.6606	28.5742	28.6016	28.7315
0.309795	0.0568299	A0A9P9H3Z0	ZPR1 zinc-finger domain-containing protein	485	B0J15DRAFT_550277		zinc ion binding [GO:0008270]	GO:0005634; GO:0008270		24	24	24	35.6	35.6	35.6	123.75	0	139.6	5219100000	152	1079	26.6604	26.5406	26.43	26.5389	26.6175	26.4511	26.5415	26.3325
0.05562	-0.0137815	A0A9P9H3Z9	Mitochondrial carrier domain-containing protein	324	B0J15DRAFT_496575	mitochondrial phosphate ion transmembrane transport [GO:1990547]	phosphate transmembrane transporter activity [GO:0005315]	GO:0005315; GO:0005743; GO:1990547		13	13	13	24.8	24.8	24.8	67.01	0	75.371	2541600000	78	608	25.8702	26.02	26.0034	25.7303	25.759	25.9341	26.0023	25.9835
1.38664	-0.275001	A0A9P9H437	60S ribosomal protein L20	176	B0J15DRAFT_399499	translation [GO:0006412]	structural constituent of ribosome [GO:0003735]	GO:0003735; GO:0005840; GO:0006412; GO:1990904		4	4	4	37.6	37.6	37.6	13.339	0	10.78	4529100000	34	117	28.0085	28.116	27.7315	27.8703	28.3099	28.0223	28.2064	28.2878
0.415537	0.0689526	A0A9P9H475	CRM1 C terminal-domain-containing protein	1079	B0J15DRAFT_400543	protein export from nucleus [GO:0006611]; ribosomal large subunit export from nucleus [GO:0000055]; ribosomal small subunit export from nucleus [GO:0000056]; tRNA processing [GO:0008033]	nuclear export signal receptor activity [GO:0005049]; small GTPase binding [GO:0031267]	GO:0000055; GO:0000056; GO:0005049; GO:0005634; GO:0005737; GO:0006611; GO:0008033; GO:0031267		8	8	8	6.6	6.6	6.6	176.26	0	32.459	728020000	50	1594	24.4647	24.4812	24.2568	24.2518	24.3211	24.3388	24.3358	24.1831
0.0397788	0.0159926	A0A9P9H4D2	Nucleolar protein 58	608	B0J15DRAFT_449121	ribosome biogenesis [GO:0042254]	snoRNA binding [GO:0030515]	GO:0005730; GO:0030515; GO:0031428; GO:0032040; GO:0042254		6	6	6	12	12	12	72.951	0	25.303	455040000	20	665	24.9302	24.7404	24.7027	24.5398	25.0071	24.7739	24.5004	24.5677
0.130454	0.081686	A0A9P9H4E2	40S ribosomal protein S26	117	B0J15DRAFT_497808	translation [GO:0006412]	mRNA binding [GO:0003729]; structural constituent of ribosome [GO:0003735]	GO:0003729; GO:0003735; GO:0006412; GO:0022627		7	7	7	17.6	17.6	17.6	46.344	0	23.028	1528800000	49	431	25.4661	25.9178	26.4262	26.3175	25.8094	26.1793	25.8084	26.0037
0.597663	0.174506	A0A9P9H4Y9	MUC1 Extracellular alpha-1,4-glucan glucosidase	1594	B0J15DRAFT_48034	deadenylation-independent decapping of nuclear-transcribed mRNA [GO:0031087]		GO:0000932; GO:0031087		9	9	9	18.8	18.8	18.8	88.011	0	41.57	1661300000	46	767	25.664	25.8259	25.9762	26.2671	25.7831	25.6182	25.7741	25.8598
0.530901	0.106211	A0A9P9H4Z8	Acetyl-coenzyme A synthetase (EC 6.2.1.1)	665	B0J15DRAFT_496913	acetyl-CoA biosynthetic process from acetate [GO:0019427]	acetate-CoA ligase activity [GO:0003987]; AMP binding [GO:0016208]; ATP binding [GO:0005524]	GO:0003987; GO:0005524; GO:0005829; GO:0016208; GO:0019427		5	5	5	9.6	9.6	9.6	84.518	0	31.787	957690000	31	741	25.5352	25.3594	25.3259	25.5152	25.4403	25.3604	25.404	25.1063
1.01658	0.257537	A0A9P9H557	Cys/Met metabolism PLP-dependent enzyme-domain-containing protein	431	B0J15DRAFT_41519	cysteine biosynthetic process from serine [GO:0006535]; L-homocysteine biosynthetic process [GO:0071269]; transsulfuration [GO:0019346]	cysteine synthase activity [GO:0004124]; O-acetylhomoserine aminocarboxypropyltransferase activity [GO:0003961]; pyridoxal phosphate binding [GO:0030170]	GO:0003961; GO:0004124; GO:0005737; GO:0006535; GO:0019346; GO:0030170; GO:0071269		14	14	14	16.2	16.2	16.2	110.48	0	96.055	12204000000	112	988	27.7899	27.9848	28.048	28.2662	27.5098	27.888	27.8466	27.8143
4.01654	0.240937	A0A9P9H5C0	VTC domain-containing protein	767	B0J15DRAFT_42365			GO:0000329; GO:0033254		18	17	17	51.9	48.8	48.8	43.354	0	161.23	4543900000	113	389	26.8915	26.8852	26.9276	26.9872	26.6728	26.6934	26.7086	26.6529
1.00564	0.525098	A0A9P9H5E6	Dolichyl-phosphate-mannose--protein mannosyltransferase (EC 2.4.1.109)	741	B0J15DRAFT_496376		dolichyl-phosphate-mannose-protein mannosyltransferase activity [GO:0004169]	GO:0004169; GO:0005789		8	8	8	9.4	9.4	9.4	136.99	0	21.627	393130000	16	1236	24.5547	24.2952	24.1969	24.618	24.1151	24.2971	23.1688	23.9835
0.346464	-0.042047	A0A9P9H5J6	Aminopeptidase (EC 3.4.11.-)	988	B0J15DRAFT_496602	peptide catabolic process [GO:0043171]; proteolysis [GO:0006508]	metalloaminopeptidase activity [GO:0070006]; peptide binding [GO:0042277]; zinc ion binding [GO:0008270]	GO:0005615; GO:0005737; GO:0006508; GO:0008270; GO:0016020; GO:0042277; GO:0043171; GO:0070006		6	5	5	45.5	45.5	45.5	15.251	0	14.09	1007600000	22	143	25.5249	25.6494	25.6046	25.5442	25.5983	25.5474	25.7488	25.5968
0.545666	-0.701166	A0A9P9H5M8	26S proteasome regulatory complex, ATPase RPT6	389	B0J15DRAFT_425791		ATP binding [GO:0005524]; ATP hydrolysis activity [GO:0016887]	GO:0005524; GO:0008540; GO:0016887		5	5	5	16.4	16.4	16.4	52.342	0	25.706	506080000	24	469	25.0895	24.9873	22.5509	24.5638	25.0942	24.8232	25.1034	24.9753
0.375222	0.191479	A0A9P9H5V9	Myosin-1 (Class I unconventional myosin) (Type I myosin)	1236	B0J15DRAFT_495910	actin cortical patch localization [GO:0051666]; actin filament organization [GO:0007015]; endocytosis [GO:0006897]	actin filament binding [GO:0051015]; ATP binding [GO:0005524]; hydrolase activity [GO:0016787]; microfilament motor activity [GO:0000146]	GO:0000146; GO:0005524; GO:0005886; GO:0006897; GO:0007015; GO:0016459; GO:0016787; GO:0030479; GO:0051015; GO:0051286; GO:0051666		18	18	18	47.2	47.2	47.2	38.31	0	313.03	204620000000	329	343	32.162	32.8703	32.8868	32.8439	32.2901	32.8857	32.4772	32.3442
2.47714	0.205561	A0A9P9H8A8	Histone H2A	143	B0J15DRAFT_48177		DNA binding [GO:0003677]; protein heterodimerization activity [GO:0046982]; structural constituent of chromatin [GO:0030527]	GO:0000786; GO:0003677; GO:0005634; GO:0030527; GO:0046982		5	5	5	20.1	20.1	20.1	23.809	0	20.133	22665000000	45	214	30.1507	30.0792	30.0322	30.1986	29.884	29.9407	29.9566	29.8572
1.40067	0.200302	A0A9P9H8S7	Phospho-2-dehydro-3-deoxyheptonate aldolase (EC 2.5.1.54)	469	B0J15DRAFT_513782	amino acid biosynthetic process [GO:0008652]; aromatic amino acid family biosynthetic process [GO:0009073]	3-deoxy-7-phosphoheptulonate synthase activity [GO:0003849]	GO:0003849; GO:0008652; GO:0009073		4	4	4	13.2	13.2	13.2	48.208	0	64.259	1980300000	32	441	26.6786	26.5034	26.6642	26.4469	26.3335	26.2504	26.4679	26.4401
0.345235	0.270221	A0A9P9HA43	4-amino-5-hydroxymethyl-2-methylpyrimidine phosphate synthase (HMP-P synthase) (Hydroxymethylpyrimidine phosphate synthase)	343	B0J15DRAFT_47407	thiamine biosynthetic process [GO:0009228]; thiamine diphosphate biosynthetic process [GO:0009229]	metal ion binding [GO:0046872]; transferase activity [GO:0016740]	GO:0009228; GO:0009229; GO:0016740; GO:0046872		4	3	3	13.3	11.1	11.1	49.348	0	44.578	3066600000	35	443	27.126	27.196	27.9079	28.1452	26.9183	27.7093	27.6937	26.973
0.732862	-0.277708	A0A9P9HC37	Thioredoxin-like protein	214	B0J15DRAFT_397987	cell redox homeostasis [GO:0045454]; cellular response to stress [GO:0033554]; hydrogen peroxide catabolic process [GO:0042744]; response to oxidative stress [GO:0006979]	thioredoxin peroxidase activity [GO:0008379]	GO:0005829; GO:0006979; GO:0008379; GO:0033554; GO:0042744; GO:0045454		4	4	4	6.7	6.7	6.7	90.729	0	14.678	3236700000	34	821	26.8567	26.7327	26.7958	27.3213	27.0687	27.4681	26.9152	27.3654
0.802206	0.0782046	A0A9P9HID0	FAD/NAD(P)-binding domain-containing protein	441	B0J15DRAFT_398026	sulfide oxidation, using sulfide:quinone oxidoreductase [GO:0070221]	FAD binding [GO:0071949]; sulfide:quinone oxidoreductase activity [GO:0070224]	GO:0005739; GO:0070221; GO:0070224; GO:0071949		11	11	11	20.3	20.3	20.3	67.408	0	38.064	1724400000	50	595	25.7742	25.5876	25.6827	25.6634	25.5282	25.6009	25.5931	25.673
0.515969	0.124882	A0A9P9HID3	homogentisate 1,2-dioxygenase (EC 1.13.11.5)	443	B0J15DRAFT_560599	L-phenylalanine catabolic process [GO:0006559]; tyrosine metabolic process [GO:0006570]	homogentisate 1,2-dioxygenase activity [GO:0004411]; metal ion binding [GO:0046872]	GO:0004411; GO:0005737; GO:0006559; GO:0006570; GO:0046872		4	4	4	10.8	10.8	10.8	51.259	0	21.866	959640000	25	474	25.7714	25.4328	25.4061	25.5645	25.6021	25.4429	25.2461	25.3842
0.472845	0.199854	A0A9P9HIE2	Catalase-peroxidase (CP) (EC 1.11.1.21) (Peroxidase/catalase)	821	katG B0J15DRAFT_33689	cellular response to hydrogen peroxide [GO:0070301]; hydrogen peroxide catabolic process [GO:0042744]	catalase activity [GO:0004096]; heme binding [GO:0020037]; metal ion binding [GO:0046872]	GO:0004096; GO:0005829; GO:0020037; GO:0042744; GO:0046872; GO:0070301		14	14	14	29.7	29.7	29.7	69.126	0	122.84	5271500000	60	623	28.1619	28.0482	28.183	27.9197	28.1536	27.348	28.0607	27.951
3.32945	0.382697	A0A9P9HIJ8	phenylalanine--tRNA ligase (EC 6.1.1.20) (Phenylalanyl-tRNA synthetase beta subunit)	595	B0J15DRAFT_465412	phenylalanyl-tRNA aminoacylation [GO:0006432]	ATP binding [GO:0005524]; magnesium ion binding [GO:0000287]; phenylalanine-tRNA ligase activity [GO:0004826]; RNA binding [GO:0003723]	GO:0000287; GO:0003723; GO:0004826; GO:0005524; GO:0006432; GO:0009328		45	45	44	59.4	59.4	57.9	90.118	0	323.31	35597000000	428	820	28.4549	28.2854	28.3681	28.4003	28.0957	28.0253	27.895	27.9619
1.29286	0.386483	A0A9P9HIK8	RRM domain-containing protein	474	B0J15DRAFT_548274	nuclear-transcribed mRNA catabolic process, nonsense-mediated decay [GO:0000184]; regulation of mRNA stability [GO:0043488]; stress granule assembly [GO:0034063]	mRNA binding [GO:0003729]	GO:0000184; GO:0003729; GO:0010494; GO:0034063; GO:0043488		6	6	6	30.8	30.8	30.8	29.907	0	31.12	4704200000	56	279	27.4507	27.2507	27.5802	27.9672	27.0348	27.2451	27.2405	27.1826
0.96563	0.139185	A0A9P9HIN5	Armadillo-type protein	623	B0J15DRAFT_493119		protein phosphatase regulator activity [GO:0019888]	GO:0000159; GO:0005634; GO:0005829; GO:0019888		7	7	7	42.3	42.3	42.3	26.597	0	75.705	2871700000	58	246	27.1816	26.9791	27.2055	27.2212	27.0807	27.0439	26.8681	27.038
1.32215	0.199239	A0A9P9HIR4	P-loop containing nucleoside triphosphate hydrolase protein	820	B0J15DRAFT_493421	autophagosome maturation [GO:0097352]; mitotic spindle disassembly [GO:0051228]; retrograde protein transport, ER to cytosol [GO:0030970]	ATP binding [GO:0005524]; ATP hydrolysis activity [GO:0016887]; polyubiquitin modification-dependent protein binding [GO:0031593]	GO:0005524; GO:0005634; GO:0005829; GO:0016887; GO:0030970; GO:0031593; GO:0034098; GO:0051228; GO:0097352		7	7	7	38	38	38	24.912	0	36.513	1350700000	51	229	25.443	25.4665	25.4968	25.4231	25.462	25.1303	25.3021	25.138
1.72475	-0.203538	A0A9P9HIW5	Ornithine aminotransferase (EC 2.6.1.13)	279	B0J15DRAFT_493458	arginine catabolic process to glutamate [GO:0019544]; arginine catabolic process to proline via ornithine [GO:0010121]	identical protein binding [GO:0042802]; ornithine aminotransferase activity [GO:0004587]; pyridoxal phosphate binding [GO:0030170]	GO:0004587; GO:0005737; GO:0010121; GO:0019544; GO:0030170; GO:0042802		3	3	3	48.3	48.3	48.3	10.066	0	11.876	1159300000	34	87	25.8688	26.1533	26.0352	25.9675	26.2583	26.1594	26.1868	26.2344
0.538355	0.208199	A0A9P9HIW9	Eukaryotic translation initiation factor 6 (eIF-6)	246	TIF6 B0J15DRAFT_291759	cytosolic ribosome assembly [GO:0042256]; ribosomal large subunit biogenesis [GO:0042273]; ribosomal subunit export from nucleus [GO:0000054]	ribosomal large subunit binding [GO:0043023]; translation initiation factor activity [GO:0003743]	GO:0000054; GO:0003743; GO:0005730; GO:0005737; GO:0042256; GO:0042273; GO:0043023		6	6	6	6.7	6.7	6.7	155.02	0	28.22	618970000	25	1403	25.1425	25.0616	24.8269	25.5504	24.7999	24.7427	25.0765	25.1294
0.703497	0.0646214	A0A9P9HJ21	Proteasome subunit beta	229	B0J15DRAFT_297543	proteolysis involved in protein catabolic process [GO:0051603]	threonine-type endopeptidase activity [GO:0004298]	GO:0004298; GO:0005634; GO:0005737; GO:0019774; GO:0051603		19	19	19	56.5	56.5	56.5	28.503	0	323.31	36718000000	240	260	29.9593	29.8858	29.9051	29.8764	29.8328	29.8676	29.7366	29.9311
1.07438	-0.222958	A0A9P9HJ61	Mitochondrial import inner membrane translocase subunit	87	B0J15DRAFT_294829	protein transport [GO:0015031]		GO:0005743; GO:0015031		10	10	10	51.5	51.5	51.5	11.37	0	96.46	30848000000	119	103	29.3053	29.8043	29.5049	29.5539	29.8056	29.69	29.8345	29.7302
0.373541	0.282104	A0A9P9HJA6	Non-repetitive/WGA-negative nucleoporin C-terminal-domain-containing protein	1403	B0J15DRAFT_395171	protein import into nucleus [GO:0006606]; protein localization to nuclear inner membrane [GO:0036228]; RNA export from nucleus [GO:0006405]; transcription-dependent tethering of RNA polymerase II gene DNA at nuclear periphery [GO:0000972]	structural constituent of nuclear pore [GO:0017056]	GO:0000972; GO:0006405; GO:0006606; GO:0017056; GO:0036228; GO:0044611		4	4	4	14.4	14.4	14.4	36.681	0	11.786	423480000	21	334	25.1636	25.0527	24.9827	25.123	23.822	25.0827	25.1591	25.1296
0.712674	0.113122	A0A9P9HJI4	40S ribosomal protein S3	260	B0J15DRAFT_291902	translation [GO:0006412]	RNA binding [GO:0003723]; structural constituent of ribosome [GO:0003735]	GO:0003723; GO:0003735; GO:0005634; GO:0006412; GO:0022627		13	13	13	13.3	13.3	13.3	139.39	0	77.076	2228800000	67	1260	25.8295	25.9516	25.9619	25.9054	25.6244	25.862	25.7543	25.9552
4.01931	3.10984	A0A9P9HJK3	Histone H4	103	B0J15DRAFT_293663 B0J15DRAFT_73675		DNA binding [GO:0003677]; protein heterodimerization activity [GO:0046982]; structural constituent of chromatin [GO:0030527]	GO:0000786; GO:0003677; GO:0005634; GO:0030527; GO:0046982		6	6	6	12.8	12.8	12.8	52.189	0	17.328	924350000	15	476	26.542	26.2766	26.7547	26.5416	23.7479	23.1836	22.6297	24.1143
0.127257	-0.0230789	A0A9P9HJL8	Porphobilinogen deaminase (EC 2.5.1.61) (Hydroxymethylbilane synthase) (Pre-uroporphyrinogen synthase)	334	B0J15DRAFT_494227	heme biosynthetic process [GO:0006783]	hydroxymethylbilane synthase activity [GO:0004418]	GO:0004418; GO:0005737; GO:0006783		9	9	9	20.8	20.8	20.8	57.401	0	66.452	1696600000	52	519	26.2262	25.9444	26.0697	26.0536	26.1492	26.1637	26.0182	26.0551
4.47095	1.10714	A0A9P9HJP7	Clustered mitochondria protein homolog (Protein TIF31 homolog)	1260	CLU1 TIF31 B0J15DRAFT_492978	intracellular distribution of mitochondria [GO:0048312]; mitochondrion organization [GO:0007005]	mRNA binding [GO:0003729]	GO:0003729; GO:0005737; GO:0007005; GO:0048312		31	31	31	36.1	36.1	36.1	103.22	0	262.48	14778000000	216	923	27.6737	27.5918	27.5607	27.9912	26.6497	26.6112	26.5743	26.5537
0.593481	0.0495539	A0A9P9HJQ2	SecY subunit domain-containing protein	476	B0J15DRAFT_494117	protein transport [GO:0015031]		GO:0012505; GO:0015031; GO:0016020		30	30	30	21.1	21.1	21.1	190.64	0	204.56	8764100000	169	1683	27.0683	27.1556	27.1362	27.21	27.1472	27.0208	27.1048	27.099
0.902293	0.195693	A0A9P9HJQ6	Coatomer subunit delta	519	B0J15DRAFT_493133	endoplasmic reticulum to Golgi vesicle-mediated transport [GO:0006888]; Golgi localization [GO:0051645]; protein transport [GO:0015031]; retrograde vesicle-mediated transport, Golgi to endoplasmic reticulum [GO:0006890]		GO:0000139; GO:0006888; GO:0006890; GO:0015031; GO:0030126; GO:0051645		4	4	4	25	25	25	13.015	0	8.7563	11640000000	34	116	29.754	29.351	29.3388	29.4757	29.3278	29.376	29.2991	29.1337
0.651258	0.146079	A0A9P9HJT1	P-loop containing nucleoside triphosphate hydrolase protein	923	B0J15DRAFT_293286	cellular heat acclimation [GO:0070370]; chaperone cofactor-dependent protein refolding [GO:0051085]; protein refolding [GO:0042026]; protein unfolding [GO:0043335]	ATP binding [GO:0005524]; ATP hydrolysis activity [GO:0016887]; protein-folding chaperone binding [GO:0051087]; unfolded protein binding [GO:0051082]	GO:0005524; GO:0005829; GO:0016887; GO:0042026; GO:0043335; GO:0051082; GO:0051085; GO:0051087; GO:0070370		13	13	11	44.8	44.8	39.9	41.023	0	71.635	1372100000	63	353	25.6334	25.8044	25.7771	25.6998	25.736	25.3421	25.7596	25.4927
0.485546	0.119007	A0A9P9HJU1	Clathrin heavy chain	1683	B0J15DRAFT_493658	Golgi to endosome transport [GO:0006895]; intracellular protein transport [GO:0006886]; receptor-mediated endocytosis [GO:0006898]	clathrin light chain binding [GO:0032051]; structural molecule activity [GO:0005198]	GO:0005198; GO:0005829; GO:0006886; GO:0006895; GO:0006898; GO:0030130; GO:0030132; GO:0030479; GO:0032051; GO:0071439		6	6	6	12.8	12.8	12.8	43.675	0	23.01	914350000	32	382	25.4154	25.6186	25.6918	25.2708	25.501	25.4522	25.2945	25.2729
0.163443	0.0226822	A0A9P9HJX1	Ribosomal protein S10 domain-containing protein	116	B0J15DRAFT_493324	translation [GO:0006412]	RNA binding [GO:0003723]; structural constituent of ribosome [GO:0003735]	GO:0003723; GO:0003735; GO:0006412; GO:0015935		8	8	8	25.8	25.8	25.8	41.865	0	46.138	4430000000	42	387	27.5339	27.3965	27.3613	27.5103	27.5188	27.4058	27.3633	27.4233
1.55395	-0.19609	A0A9P9HKH4	Guanine nucleotide-binding protein	353	B0J15DRAFT_396110	G protein-coupled receptor signaling pathway [GO:0007186]; pheromone-dependent signal transduction involved in conjugation with cellular fusion [GO:0000750]	G protein-coupled receptor binding [GO:0001664]; G-protein beta/gamma-subunit complex binding [GO:0031683]; GTP binding [GO:0005525]; GTPase activity [GO:0003924]; metal ion binding [GO:0046872]	GO:0000750; GO:0001664; GO:0003924; GO:0005525; GO:0005737; GO:0005834; GO:0007186; GO:0031683; GO:0046872		13	13	13	28.1	28.1	28.1	60.888	0	83.618	1348200000	74	559	24.7429	25.0247	24.9066	24.9715	25.0587	25.0592	25.1312	25.1808
1.21206	0.271075	A0A9P9HKH6	Galactose-1-phosphate uridylyltransferase (EC 2.7.7.12)	382	B0J15DRAFT_298792	galactose catabolic process via UDP-galactose [GO:0033499]	UDP-glucose:hexose-1-phosphate uridylyltransferase activity [GO:0008108]; zinc ion binding [GO:0008270]	GO:0005737; GO:0008108; GO:0008270; GO:0033499		11	11	11	33.2	33.2	33.2	46.701	0	62.87	2252500000	72	410	26.0025	25.6324	25.8162	26.1205	25.6602	25.7022	25.6479	25.477
1.04088	0.101988	A0A9P9HKI5	Methionyl-tRNA synthetase	387	B0J15DRAFT_493885		tRNA binding [GO:0000049]	GO:0000049; GO:0017102		11	11	11	8.9	8.9	8.9	164.03	0	39.315	2281200000	75	1530	26.0588	25.8354	25.9313	25.9004	25.8504	25.773	25.8375	25.8569
0.78439	-0.145695	A0A9P9HKJ0	Vacuolar protein 8	559	B0J15DRAFT_583410	autophagosome assembly [GO:0000045]; nucleus-vacuole junction assembly [GO:0071562]; vacuole inheritance [GO:0000011]	protein-membrane adaptor activity [GO:0043495]	GO:0000011; GO:0000045; GO:0000329; GO:0043495; GO:0071562		8	8	8	33.5	33.5	33.5	31.473	0	32.119	4286000000	58	278	26.7184	26.6688	26.5973	26.9096	26.7252	26.8472	27.0327	26.872
0.549256	0.0936756	A0A9P9HLF8	Ribonucleotide reductase	410	B0J15DRAFT_525421	deoxyribonucleotide biosynthetic process [GO:0009263]	oxidoreductase activity [GO:0016491]	GO:0009263; GO:0016020; GO:0016491		4	4	4	19.9	19.9	19.9	50.812	0	31.297	237680000	19	462	23.8421	23.9031	23.8274	23.912	23.8366	23.6317	23.6766	23.9649
1.77292	-0.539449	A0A9P9HLK8	MIF4G domain-containing protein	1530	B0J15DRAFT_395347		mRNA binding [GO:0003729]; translation initiation factor activity [GO:0003743]	GO:0003729; GO:0003743; GO:0016281		2	2	2	6.1	6.1	6.1	56.422	0	22.977	313330000	14	522	24.0972	23.7816	24.4656	24.2651	24.6044	24.6725	24.572	24.9184
0.321132	0.0769005	A0A9P9HLQ4	Succinate dehydrogenase [ubiquinone] iron-sulfur subunit, mitochondrial (EC 1.3.5.1)	278	B0J15DRAFT_296966	respiratory electron transport chain [GO:0022904]; tricarboxylic acid cycle [GO:0006099]	2 iron, 2 sulfur cluster binding [GO:0051537]; 3 iron, 4 sulfur cluster binding [GO:0051538]; 4 iron, 4 sulfur cluster binding [GO:0051539]; electron transfer activity [GO:0009055]; metal ion binding [GO:0046872]; oxidoreductase activity [GO:0016491]	GO:0005743; GO:0006099; GO:0009055; GO:0016491; GO:0022904; GO:0046872; GO:0051537; GO:0051538; GO:0051539		3	3	3	7.6	7.6	7.6	48.166	0	13.033	630730000	17	434	25.3121	25.063	25.1121	25.209	25.2471	25.1898	25.0914	24.8603
0.610702	0.0925884	A0A9P9HLY0	TATA box binding protein associated factor (TAF) histone-like fold domain-containing protein	462	B0J15DRAFT_423325	RNA polymerase II preinitiation complex assembly [GO:0051123]	protein heterodimerization activity [GO:0046982]; RNA polymerase II general transcription initiation factor activity [GO:0016251]; transcription coactivator activity [GO:0003713]	GO:0000124; GO:0003713; GO:0005669; GO:0016251; GO:0046695; GO:0046982; GO:0051123		11	11	11	24.6	24.6	24.6	58.139	0	52.692	3175100000	73	544	26.2904	26.4497	26.3129	26.4967	26.3011	26.3392	26.1515	26.3877
0.599005	-0.713961	A0A9P9HM26	Signal recognition particle 54 kDa protein	522	B0J15DRAFT_525885	SRP-dependent cotranslational protein targeting to membrane, translocation [GO:0006616]	7S RNA binding [GO:0008312]; ATP hydrolysis activity [GO:0016887]; endoplasmic reticulum signal peptide binding [GO:0030942]; GTP binding [GO:0005525]; GTPase activity [GO:0003924]	GO:0003924; GO:0005525; GO:0005783; GO:0005786; GO:0005829; GO:0006616; GO:0008312; GO:0016887; GO:0030942		3	3	3	35.5	35.5	35.5	10.787	0	7.8725	559340000	16	93	25.302	25.1447	23.0605	25.4128	25.3478	25.6358	25.4198	25.3724
0.0497821	0.0181336	A0A9P9HMF9	Concanavalin A-like lectin/glucanase domain-containing protein	434	B0J15DRAFT_535038	endoplasmic reticulum to Golgi vesicle-mediated transport [GO:0006888]	D-mannose binding [GO:0005537]	GO:0000139; GO:0005537; GO:0005789; GO:0005793; GO:0006888; GO:0030134		4	4	4	13.9	13.9	13.9	52.749	0	24.571	1151400000	34	495	25.8282	25.3722	25.593	25.5078	25.731	25.3547	25.4882	25.6548
0.0557715	0.0366817	A0A9P9HMI3	Chromatin associated protein	544	B0J15DRAFT_276626					3	3	3	5.4	5.4	5.4	85.803	0	12.267	258800000	14	777	24.3762	23.6131	24.5789	23.9138	23.8946	24.1168	24.2626	24.0613
0.416411	0.0832953	A0A9P9HMJ4	Mitochondrial import inner membrane translocase subunit	93	B0J15DRAFT_394564	protein transport [GO:0015031]		GO:0005743; GO:0015031		6	6	6	19.2	19.2	19.2	65.026	0	35.492	1369000000	46	608	25.2956	25.2909	25.5142	25.5748	25.3372	25.4731	25.283	25.2491
0.451252	0.0908208	A0A9P9HMJ7	Succinate-semialdehyde dehydrogenase, mitochondrial (EC 1.2.1.24) (NAD(+)-dependent succinic semialdehyde dehydrogenase)	495	B0J15DRAFT_287337	gamma-aminobutyric acid catabolic process [GO:0009450]	succinate-semialdehyde dehydrogenase (NAD+) activity [GO:0004777]	GO:0004777; GO:0009450		14	14	14	26.4	26.4	26.4	71.542	0	127.24	1817200000	68	628	25.9125	25.8844	25.9184	25.5756	25.8241	25.6826	25.7559	25.6651
1.00813	0.1561	A0A9P9HMM3	Ubiquitin carboxyl-terminal hydrolase (EC 3.4.19.12)	777	B0J15DRAFT_274466	protein deubiquitination [GO:0016579]; proteolysis [GO:0006508]	cysteine-type deubiquitinase activity [GO:0004843]; zinc ion binding [GO:0008270]	GO:0004843; GO:0005634; GO:0005829; GO:0006508; GO:0008270; GO:0016579		10	10	10	11.6	11.6	11.6	146.69	0	30.325	823690000	47	1315	24.7634	24.9572	24.6087	24.7745	24.7253	24.5654	24.591	24.5978
0.350247	0.0276904	A0A9P9HMP7	dihydroxy-acid dehydratase (EC 4.2.1.9)	608	B0J15DRAFT_492312	amino acid biosynthetic process [GO:0008652]; branched-chain amino acid biosynthetic process [GO:0009082]	2 iron, 2 sulfur cluster binding [GO:0051537]; dihydroxy-acid dehydratase activity [GO:0004160]; metal ion binding [GO:0046872]	GO:0004160; GO:0005739; GO:0008652; GO:0009082; GO:0046872; GO:0051537		9	9	9	32.2	32.2	32.2	16.111	0	22.388	8046500000	44	143	28.3016	28.3023	28.3171	28.3725	28.259	28.3126	28.3714	28.2397
0.355098	-0.0734787	A0A9P9HMQ4	glutamine--tRNA ligase (EC 6.1.1.18)	628	B0J15DRAFT_491857	glutaminyl-tRNA aminoacylation [GO:0006425]	ATP binding [GO:0005524]; glutamine-tRNA ligase activity [GO:0004819]	GO:0004819; GO:0005524; GO:0005829; GO:0006425		4	4	4	6.1	6.1	6.1	48.832	0	10.165	4571100000	37	458	27.7283	27.8126	27.6814	27.9742	27.9288	27.8785	27.9841	27.6991
1.89667	-0.203025	A0A9P9HMT8	Manganese-transporting ATPase 1	1315	B0J15DRAFT_492503	intracellular calcium ion homeostasis [GO:0006874]	ATP binding [GO:0005524]; ATP hydrolysis activity [GO:0016887]; ATPase-coupled monoatomic cation transmembrane transporter activity [GO:0019829]; P-type ion transporter activity [GO:0015662]	GO:0005524; GO:0005789; GO:0006874; GO:0015662; GO:0016887; GO:0019829		12	12	12	40.8	40.8	40.8	35.268	0	323.31	43581000000	144	336	29.6133	29.816	29.5825	29.6866	29.8496	29.946	29.885	29.8298
1.10294	0.161735	A0A9P9HMU7	Ribosomal protein S9	143	B0J15DRAFT_280184	maturation of SSU-rRNA from tricistronic rRNA transcript (SSU-rRNA, 5.8S rRNA, LSU-rRNA) [GO:0000462]; translation [GO:0006412]	RNA binding [GO:0003723]; structural constituent of ribosome [GO:0003735]	GO:0000462; GO:0003723; GO:0003735; GO:0006412; GO:0022627		7	7	7	8.6	8.6	8.6	104.71	0	20.482	171400000	28	952	23.2286	23.4106	23.2525	23.1354	23.0059	23.019	23.1349	23.2203
0.488463	-0.156783	A0A9P9HMY5	Acetyltransferase component of pyruvate dehydrogenase complex (EC 2.3.1.12)	458	B0J15DRAFT_394150	acetyl-CoA biosynthetic process from pyruvate [GO:0006086]	dihydrolipoyllysine-residue acetyltransferase activity [GO:0004742]	GO:0004742; GO:0005739; GO:0006086; GO:0045254		3	3	3	12.3	12.3	12.3	33.318	0	11.875	703930000	26	310	24.9597	25.0741	25.1715	25.4383	25.017	25.3333	25.4662	25.4543
0.0383083	0.00646973	A0A9P9HMY6	Malate dehydrogenase (EC 1.1.1.37)	336	B0J15DRAFT_492507	malate metabolic process [GO:0006108]; tricarboxylic acid cycle [GO:0006099]	L-malate dehydrogenase (NAD+) activity [GO:0030060]	GO:0005739; GO:0006099; GO:0006108; GO:0030060		14	13	13	35.6	33.6	33.6	59.971	0	65.459	1658400000	65	553	25.3751	25.3853	25.4092	25.4534	25.437	25.2967	25.5398	25.3234
1.50508	0.178282	A0A9P9HN37	DNA replication licensing factor MCM6 (EC 3.6.4.12)	952	B0J15DRAFT_285768	DNA replication initiation [GO:0006270]; DNA unwinding involved in DNA replication [GO:0006268]; double-strand break repair via break-induced replication [GO:0000727]; mitotic DNA replication [GO:1902969]; premeiotic DNA replication [GO:0006279]	ATP binding [GO:0005524]; hydrolase activity [GO:0016787]; single-stranded 3'-5' DNA helicase activity [GO:1990518]; single-stranded DNA binding [GO:0003697]	GO:0000727; GO:0003697; GO:0005524; GO:0005656; GO:0006268; GO:0006270; GO:0006279; GO:0016787; GO:0031261; GO:0042555; GO:0043596; GO:1902969; GO:1990518		20	20	20	25.2	25.2	25.2	97.053	0	146.17	4709800000	122	861	26.2342	26.1814	26.1406	26.1021	26.0592	25.9225	25.8599	26.1036
0.670276	0.0759587	A0A9P9HN58	Oxidoreductase	310	B0J15DRAFT_492868		oxidoreductase activity [GO:0016491]	GO:0016491		11	11	11	31.7	31.7	31.7	55.061	0	63.852	2789400000	73	476	26.6255	26.5562	26.628	26.4367	26.5167	26.4901	26.3969	26.5388
0.457259	0.0712919	A0A9P9HN78	RNA helicase (EC 3.6.4.13)	553	B0J15DRAFT_492054	nuclear-transcribed mRNA catabolic process, nonsense-mediated decay [GO:0000184]; rRNA processing [GO:0006364]	ATP binding [GO:0005524]; hydrolase activity [GO:0016787]; nucleic acid binding [GO:0003676]; RNA helicase activity [GO:0003724]	GO:0000184; GO:0003676; GO:0003724; GO:0005524; GO:0006364; GO:0016787		14	14	14	12.7	12.7	12.7	152.34	0	36.779	1302300000	67	1383	25.3938	25.4862	25.6623	25.5989	25.4427	25.3793	25.5573	25.4769
1.16172	-0.192595	A0A9P9HNB9	Eukaryotic translation initiation factor 3 subunit C (eIF3c) (Eukaryotic translation initiation factor 3 93 kDa subunit homolog) (eIF3 p93) (Translation initiation factor eIF3, p93 subunit homolog)	861	NIP1 B0J15DRAFT_524948	formation of cytoplasmic translation initiation complex [GO:0001732]	RNA binding [GO:0003723]; translation initiation factor activity [GO:0003743]; translation initiation factor binding [GO:0031369]	GO:0001732; GO:0003723; GO:0003743; GO:0005852; GO:0016282; GO:0031369; GO:0033290		5	5	5	23.6	23.6	23.6	26.803	0	323.31	8065300000	56	242	27.5463	27.9167	27.7517	27.6594	27.9718	27.824	27.8707	27.978
1.82027	0.496231	A0A9P9HND1	Eukaryotic translation initiation factor 3 subunit L (eIF3l)	476	B0J15DRAFT_394718	formation of cytoplasmic translation initiation complex [GO:0001732]	translation initiation factor activity [GO:0003743]	GO:0001732; GO:0003743; GO:0005852; GO:0016020; GO:0016282; GO:0033290		5	5	5	7.9	7.9	7.9	101.22	0	56.18	1180300000	31	908	25.7477	25.3893	25.8526	26.0422	25.3309	25.247	25.3542	25.1149
0.0263793	-0.00525904	A0A9P9HNF8	Flavodoxin-like domain-containing protein	1383	B0J15DRAFT_492584	sulfate assimilation [GO:0000103]	4 iron, 4 sulfur cluster binding [GO:0051539]; FMN binding [GO:0010181]; heme binding [GO:0020037]; metal ion binding [GO:0046872]; sulfite reductase (ferredoxin) activity [GO:0050311]; sulfite reductase activity [GO:0016002]	GO:0000103; GO:0009337; GO:0010181; GO:0016002; GO:0020037; GO:0046872; GO:0050311; GO:0051539		16	16	16	39.5	39.5	39.5	64.295	0	105.66	2782000000	86	575	26.2726	26.1068	26.0363	26.2706	26.1143	26.1826	26.2678	26.1428
0.625608	1.0118	A0A9P9HNJ3	RanBD1 domain-containing protein	242	B0J15DRAFT_281739	nucleocytoplasmic transport [GO:0006913]	GTPase activator activity [GO:0005096]	GO:0005096; GO:0005643; GO:0005737; GO:0006913		4	4	4	18.1	18.1	18.1	28.907	0	13.341	919710000	25	260	26.2561	26.204	26.2648	26.5204	26.1486	23.0095	26.178	25.862
0.0688187	0.0159378	A0A9P9HNT9	Uncharacterized protein	908	B0J15DRAFT_444660					4	4	4	12.4	12.4	12.4	62.836	0	14.74	569780000	26	564	24.4048	24.7091	24.6728	24.4654	24.4493	24.5916	24.5968	24.5506
0.498419	-0.0569396	A0A9P9HP42	NADH:ubiquinone reductase (non-electrogenic) (EC 1.6.5.9)	575	B0J15DRAFT_492062	NADH oxidation [GO:0006116]	NADH dehydrogenase activity [GO:0003954]	GO:0003954; GO:0005739; GO:0006116; GO:0016020		12	12	12	57.4	57.4	57.4	39.646	0	117.54	5382300000	110	359	26.7375	26.8797	26.8552	26.9728	26.9074	26.9486	26.9495	26.8675
0.377077	-0.180428	A0A9P9HP89	ATP synthase subunit D-domain-containing protein	260	B0J15DRAFT_492919		proton-transporting ATPase activity, rotational mechanism [GO:0046961]	GO:0046961		8	8	8	24.8	24.8	24.8	34.257	0	92.984	11945000000	64	330	27.7443	28.0034	28.2385	28.3498	27.8476	28.3988	28.5962	28.2152
1.92911	-0.611837	A0A9P9HQ34	FACT complex subunit POB3	564	B0J15DRAFT_277158	DNA repair [GO:0006281]; DNA replication [GO:0006260]	DNA binding [GO:0003677]; histone binding [GO:0042393]; nucleosome binding [GO:0031491]	GO:0003677; GO:0006260; GO:0006281; GO:0031491; GO:0035101; GO:0042393		6	6	6	18.8	18.8	18.8	54.212	0	81.475	1024200000	35	500	25.3806	25.7332	25.47	25.1331	25.9562	25.8913	25.9227	26.394
0.0459857	-0.0163574	A0A9P9HTW0	WD40-repeat-containing domain protein	359	B0J15DRAFT_547840	signal transduction [GO:0007165]		GO:0007165		5	5	5	23.2	23.2	23.2	19.044	0	10.929	4254000000	42	168	28.0128	27.6948	27.7966	27.8803	27.8959	27.9654	28.0285	27.56
0.96991	-0.301991	A0A9P9HU50	Malate dehydrogenase (EC 1.1.1.37)	330	B0J15DRAFT_547688	malate metabolic process [GO:0006108]; tricarboxylic acid cycle [GO:0006099]	L-malate dehydrogenase (NAD+) activity [GO:0030060]	GO:0005829; GO:0006099; GO:0006108; GO:0030060		2	2	2	37.5	37.5	37.5	8.4772	0	4.8953	179450000	15	80	23.1814	23.59	23.5187	22.999	23.6778	23.5305	23.4737	23.8151
2.82346	-0.582412	A0A9P9HU78	Aldehyde dehydrogenase domain-containing protein	500	B0J15DRAFT_394610	polyamine catabolic process [GO:0006598]	aldehyde dehydrogenase (NAD+) activity [GO:0004029]	GO:0004029; GO:0006598		4	4	4	18.8	18.8	18.8	27.401	0	16.889	1152600000	32	245	25.623	25.8286	25.4679	25.4615	26.2304	26.1279	26.0357	26.3168
2.02672	0.224177	A0A9P9HUF5	Protein YOP1	168	B0J15DRAFT_258153			GO:0005789		16	15	15	50	47.7	47.7	44.414	0	177.56	7118100000	113	384	26.9814	27.026	27.1109	27.1581	26.8795	26.8311	26.73	26.9391
0.792172	0.221993	A0A9P9HUI2	Heat shock factor binding protein 1-domain-containing protein	80	B0J15DRAFT_489858	cellular heat acclimation [GO:0070370]	transcription corepressor activity [GO:0003714]	GO:0003714; GO:0005634; GO:0005829; GO:0070370		9	9	9	7.7	7.7	7.7	180.28	0	21.039	313090000	28	1580	23.8111	24.1045	24.0049	23.9723	23.5822	23.5253	23.8267	24.0706
0.953115	0.206415	A0A9P9HUK2	Uracil phosphoribosyltransferase-domain-containing protein	245	B0J15DRAFT_256510		glycosyltransferase activity [GO:0016757]; GTP binding [GO:0005525]	GO:0005525; GO:0016757		2	2	2	7.5	7.5	7.5	40.993	0	8.5976	1573700000	23	375	26.3374	26.4072	26.316	26.3367	26.2688	26.0161	25.9086	26.3781
0.80151	0.171334	A0A9P9HUV9	Septin-domain-containing protein	384	B0J15DRAFT_489646		GTP binding [GO:0005525]	GO:0005525; GO:0005938; GO:0032156		11	11	11	39.2	39.2	39.2	37.693	0	140	45220000000	118	352	30.1054	29.6453	29.7863	29.9252	29.7222	29.7494	29.5742	29.7312
0.778118	0.123503	A0A9P9HUX0	P-loop containing nucleoside triphosphate hydrolase protein	1580	B0J15DRAFT_256816	actin filament organization [GO:0007015]	actin filament binding [GO:0051015]; ATP binding [GO:0005524]; hydrolase activity [GO:0016787]; microfilament motor activity [GO:0000146]	GO:0000146; GO:0005524; GO:0005737; GO:0007015; GO:0016020; GO:0016459; GO:0016787; GO:0051015		12	12	12	30.5	30.5	30.5	53.516	0	97.739	2227700000	69	486	26.213	26.1313	26.1752	25.9376	26.0846	25.8536	26.0268	25.998
1.11149	0.207815	A0A9P9HUX1	protein disulfide-isomerase (EC 5.3.4.1)	375	B0J15DRAFT_489860	protein folding [GO:0006457]	protein disulfide isomerase activity [GO:0003756]	GO:0003756; GO:0005783; GO:0006457		7	7	7	6.3	6.3	6.3	121.87	0	51.505	1322500000	40	1086	25.5744	25.3406	25.3304	25.6454	25.3357	25.3066	25.3169	25.1003
0.502627	-1.35879	A0A9P9HUX9	Ribosomal protein L4 domain-containing protein	352	B0J15DRAFT_489868	translation [GO:0006412]	structural constituent of ribosome [GO:0003735]	GO:0003735; GO:0005840; GO:0006412; GO:1990904		2	2	2	32.1	32.1	32.1	6.6657	0	50.914	3066800000	19	56	23.1188	28.1977	28.0217	27.9643	28.1582	28.3183	28.0859	28.1754
0.248697	0.225665	A0A9P9HV18	H/ACA ribonucleoprotein complex subunit CBF5	486	B0J15DRAFT_261651	box H/ACA sno(s)RNA 3'-end processing [GO:0000495]; mRNA pseudouridine synthesis [GO:1990481]; rRNA pseudouridine synthesis [GO:0031118]; snRNA pseudouridine synthesis [GO:0031120]	pseudouridine synthase activity [GO:0009982]; RNA binding [GO:0003723]	GO:0000495; GO:0003723; GO:0009982; GO:0031118; GO:0031120; GO:0031429; GO:1990481		3	3	3	19.8	19.8	19.8	25.092	0	21.411	654530000	14	222	24.8771	25.5505	25.6043	25.2224	25.247	25.1699	24.18	25.7547
0.677576	0.115988	A0A9P9HV25	CAS/CSE protein	1086	B0J15DRAFT_489817	protein export from nucleus [GO:0006611]; protein import into nucleus [GO:0006606]	nuclear export signal receptor activity [GO:0005049]; small GTPase binding [GO:0031267]	GO:0005049; GO:0005635; GO:0005829; GO:0006606; GO:0006611; GO:0031267		18	18	18	28	28	28	80.466	0	108.09	2156600000	83	707	26.2557	26.4106	26.5243	26.5028	26.3667	26.265	26.4249	26.1728
3.7025	-0.500341	A0A9P9HV38	Ribosomal protein S14	56	B0J15DRAFT_546835	cytoplasmic translation [GO:0002181]	structural constituent of ribosome [GO:0003735]; zinc ion binding [GO:0008270]	GO:0002181; GO:0003735; GO:0008270; GO:0022627		6	6	6	16.4	16.4	16.4	55.995	0	29.197	488470000	34	511	24.468	24.3233	24.5025	24.5393	25.0187	24.9922	24.9846	24.8391
1.38694	0.263511	A0A9P9HV48	guanylate kinase (EC 2.7.4.8)	222	B0J15DRAFT_490592		ATP binding [GO:0005524]; guanylate kinase activity [GO:0004385]; hydrolase activity [GO:0016787]	GO:0004385; GO:0005524; GO:0005829; GO:0016787		3	3	3	15.6	15.6	15.6	26.672	0	12.592	14674000000	25	244	30.1643	30.0757	30.3208	30.4723	29.8425	30.0603	30.0182	30.058
0.855751	0.0951629	A0A9P9HV71	Glycogen [starch] synthase (EC 2.4.1.11)	707	B0J15DRAFT_264062	glycogen biosynthetic process [GO:0005978]	alpha-1,4-glucan glucosyltransferase (UDP-glucose donor) activity [GO:0004373]	GO:0004373; GO:0005737; GO:0005978		17	17	17	33	33	33	67.501	0	323.31	9583900000	142	612	27.3722	27.1703	27.2259	27.3861	27.1872	27.1785	27.2397	27.1683
0.450733	0.223911	A0A9P9HV79	Aspartokinase (EC 2.7.2.4)	511	B0J15DRAFT_463850	homoserine biosynthetic process [GO:0009090]; lysine biosynthetic process via diaminopimelate [GO:0009089]	aspartate kinase activity [GO:0004072]; ATP binding [GO:0005524]	GO:0004072; GO:0005524; GO:0005829; GO:0009089; GO:0009090		6	6	6	17.2	17.2	17.2	59.691	0	19.769	375130000	26	540	23.7651	24.3403	24.6538	24.1595	24.2657	23.67	24.0661	24.0212
1.02844	-0.214524	A0A9P9HV91	Nucleoside diphosphate kinase (EC 2.7.4.6)	244	B0J15DRAFT_490656	CTP biosynthetic process [GO:0006241]; GTP biosynthetic process [GO:0006183]; UTP biosynthetic process [GO:0006228]	ATP binding [GO:0005524]; nucleoside diphosphate kinase activity [GO:0004550]	GO:0004550; GO:0005524; GO:0006183; GO:0006228; GO:0006241; GO:0016020		4	4	4	19.8	19.8	19.8	32.358	0	11.323	645880000	27	298	24.5387	24.927	24.895	24.9659	25.0368	25.1154	24.9275	25.105
1.20374	-0.12433	A0A9P9HVB6	V-type proton ATPase catalytic subunit A (EC 7.1.2.2)	612	B0J15DRAFT_490327	ATP metabolic process [GO:0046034]	ATP binding [GO:0005524]; ATP hydrolysis activity [GO:0016887]; proton-transporting ATPase activity, rotational mechanism [GO:0046961]	GO:0000329; GO:0005524; GO:0016887; GO:0033180; GO:0046034; GO:0046961		7	7	7	12.8	12.8	12.8	94.413	0	96.636	713760000	37	841	24.5537	24.4381	24.4033	24.3309	24.5534	24.5074	24.6363	24.5264
0.42469	-0.062891	A0A9P9HVC3	GTP cyclohydrolase N terminal-domain-containing protein	540	B0J15DRAFT_593051	riboflavin biosynthetic process [GO:0009231]	GTP binding [GO:0005525]; GTP cyclohydrolase II activity [GO:0003935]	GO:0003935; GO:0005525; GO:0009231		8	8	8	20.9	20.9	20.9	40.55	0	25.216	2373700000	61	369	27.2961	27.1958	27.1761	27.2837	27.3912	27.3987	27.2588	27.1546
0.808654	-1.0538	A0A9P9HVE0	Ca3427-like PBP 2 domain-containing protein	298	B0J15DRAFT_593409					3	3	3	24.5	24.5	24.5	20.306	0	13.013	607570000	20	184	25.2971	25.5033	22.8066	23.8288	25.2016	25.5051	25.7045	25.2398
0.769914	-0.0977921	A0A9P9HVE5	Rho-GTPase-activating protein 8	841	B0J15DRAFT_257721	cytoskeleton organization [GO:0007010]; small GTPase-mediated signal transduction [GO:0007264]	GTPase activator activity [GO:0005096]	GO:0000935; GO:0005096; GO:0005737; GO:0005886; GO:0007010; GO:0007264		9	9	9	8.7	8.7	8.7	139.24	0	48.601	848500000	39	1202	24.5931	24.6657	24.6864	24.8372	24.7872	24.8161	24.8716	24.6986
0.534109	0.0754766	A0A9P9HVE9	J domain-containing protein	369	B0J15DRAFT_268090	chaperone cofactor-dependent protein refolding [GO:0051085]; translational initiation [GO:0006413]	protein-folding chaperone binding [GO:0051087]; unfolded protein binding [GO:0051082]	GO:0005829; GO:0006413; GO:0051082; GO:0051085; GO:0051087		5	5	5	7.3	7.3	7.3	92.862	0	14.339	721180000	39	836	25.1696	24.98	25.1408	24.9166	24.9849	25.0365	24.9429	24.9409
0.704153	-0.0726995	A0A9P9HVJ5	Inosine triphosphate pyrophosphatase (ITPase) (Inosine triphosphatase) (EC 3.6.1.9) (Non-canonical purine NTP pyrophosphatase) (Non-standard purine NTP pyrophosphatase) (Nucleoside-triphosphate diphosphatase) (Nucleoside-triphosphate pyrophosphatase) (NTPase)	184	B0J15DRAFT_393531	deoxyribonucleoside triphosphate catabolic process [GO:0009204]; nucleotide metabolic process [GO:0009117]	metal ion binding [GO:0046872]; nucleoside triphosphate diphosphatase activity [GO:0047429]; nucleotide binding [GO:0000166]	GO:0000166; GO:0005634; GO:0005737; GO:0009117; GO:0009204; GO:0046872; GO:0047429		12	12	12	28.7	28.7	28.7	66.816	0	99.665	1536100000	64	627	25.233	25.2832	25.2061	25.3496	25.439	25.3456	25.2488	25.3291
1.34825	0.214006	A0A9P9HVM1	ubiquitinyl hydrolase 1 (EC 3.4.19.12)	1202	B0J15DRAFT_463891	protein deubiquitination [GO:0016579]; proteolysis [GO:0006508]; regulation of protein stability [GO:0031647]	cysteine-type deubiquitinase activity [GO:0004843]	GO:0004843; GO:0005634; GO:0005829; GO:0006508; GO:0016579; GO:0031647		20	20	20	54.6	54.6	54.6	49.116	0	188.57	13283000000	184	445	28.0324	28.1615	28.0566	28.2249	27.9081	27.8938	28.0841	27.7334
0.183212	-0.1283	A0A9P9HVQ0	cysteine--tRNA ligase (EC 6.1.1.16) (Cysteinyl-tRNA synthetase)	836	B0J15DRAFT_490642	cysteinyl-tRNA aminoacylation [GO:0006423]	ATP binding [GO:0005524]; cysteine-tRNA ligase activity [GO:0004817]; metal ion binding [GO:0046872]	GO:0004817; GO:0005524; GO:0005737; GO:0006423; GO:0046872		10	7	7	23.2	20.9	20.9	45.883	0	15.932	571820000	25	406	24.6682	24.8607	25.0068	23.8012	24.7291	24.6313	24.6586	24.8312
0.283977	-0.0481958	A0A9P9HVR2	RNA-binding protein	627	B0J15DRAFT_546934		3'-5'-RNA exonuclease activity [GO:0000175]; metal ion binding [GO:0046872]; mRNA binding [GO:0003729]	GO:0000175; GO:0003729; GO:0005634; GO:0046872		3	3	3	9.8	9.8	9.8	60.532	0	34.119	1491000000	24	559	26.5556	26.6699	26.6648	26.8484	26.7854	26.626	26.761	26.759
0.284045	0.10037	A0A9P9HVU1	Elongation factor Tu	445	B0J15DRAFT_260954	mitochondrial translational elongation [GO:0070125]	GTP binding [GO:0005525]; GTPase activity [GO:0003924]; translation elongation factor activity [GO:0003746]	GO:0003746; GO:0003924; GO:0005525; GO:0005739; GO:0070125		3	3	3	5.7	5.7	5.7	70.076	0	8.2008	263630000	19	630	23.8748	23.9698	23.8492	23.8291	23.4795	23.6908	24.1661	23.7851
0.480117	-0.0975351	A0A9P9HVU4	RNA helicase (EC 3.6.4.13)	406	B0J15DRAFT_491022		ATP binding [GO:0005524]; hydrolase activity [GO:0016787]; nucleic acid binding [GO:0003676]; RNA helicase activity [GO:0003724]	GO:0003676; GO:0003724; GO:0005524; GO:0005730; GO:0016787		8	8	8	50.7	50.7	50.7	23.046	0	47.88	1058500000	45	205	24.9939	24.9699	25.0965	25.3211	25.2639	25.1848	25.2562	25.0666
2.07133	0.184059	A0A9P9HVX1	Aminopeptidase I zinc metalloprotease-domain-containing protein	559	B0J15DRAFT_421103	proteolysis [GO:0006508]	metalloaminopeptidase activity [GO:0070006]; zinc ion binding [GO:0008270]	GO:0000324; GO:0006508; GO:0008270; GO:0070006		16	16	15	28.9	28.9	27.3	71.907	0	76.147	3810200000	108	681	26.2547	26.1522	26.1881	26.1761	26.113	26.0409	25.9254	25.9555
0.72158	0.171147	A0A9P9HVY3	Kinase-like domain-containing protein	630	B0J15DRAFT_393521		ATP binding [GO:0005524]; protein serine/threonine kinase activity [GO:0004674]	GO:0004674; GO:0005524		9	9	9	44.8	44.8	44.8	17.934	0	241.76	13263000000	89	154	29.0578	28.9185	29.0963	29.4187	28.8727	29.0559	28.8711	29.007
0.665075	0.181795	A0A9P9HW31	Small GTPase superfamily	205	B0J15DRAFT_268494	regulation of vacuole fusion, non-autophagic [GO:0032889]	GTP binding [GO:0005525]; GTPase activity [GO:0003924]	GO:0000329; GO:0003924; GO:0005525; GO:0005770; GO:0032889		5	5	5	18.6	18.6	18.6	36.575	0	15.838	702230000	27	311	25.6518	25.2329	25.5305	25.8382	25.4641	25.2967	25.3776	25.3878
0.12625	-0.0218358	A0A9P9HW36	RNA helicase (EC 3.6.4.13)	681	B0J15DRAFT_511356		ATP binding [GO:0005524]; hydrolase activity [GO:0016787]; RNA helicase activity [GO:0003724]; translation initiation factor activity [GO:0003743]	GO:0003724; GO:0003743; GO:0005524; GO:0016787		9	9	9	5.6	5.6	5.6	147.99	0	46.509	1013000000	49	1356	25.2205	25.0896	25.251	25.1158	25.0618	25.1613	25.2415	25.2996
0.345662	0.057035	A0A9P9HW59	Tropomyosin	154	B0J15DRAFT_546688					2	2	2	10.2	10.2	10.2	31.26	0	87.382	821230000	20	284	25.754	25.8312	25.945	26.0509	25.8048	25.922	25.8131	25.8132
4.16119	-0.638971	A0A9P9HW62	Nucleosome assembly protein	311	B0J15DRAFT_489652	nucleosome assembly [GO:0006334]		GO:0005634; GO:0006334		6	6	6	28.7	28.7	28.7	19.145	0	17.118	4390800000	42	171	26.8874	27.1446	26.9808	26.966	27.6422	27.5274	27.6608	27.7042
0.809606	-0.162834	A0A9P9HWH5	Armadillo-type protein	1356	B0J15DRAFT_490842	SCF complex assembly [GO:0010265]		GO:0010265		12	12	12	18.5	18.5	18.5	111.67	0	69.077	956390000	44	1004	24.889	24.8738	24.9786	24.732	24.8133	25.2309	25.0686	25.0119
0.69679	0.688874	A0A9P9HWJ0	hydroxyacylglutathione hydrolase (EC 3.1.2.6) (Glyoxalase II)	284	B0J15DRAFT_534577	methylglyoxal catabolic process to D-lactate via S-lactoyl-glutathione [GO:0019243]	hydroxyacylglutathione hydrolase activity [GO:0004416]; metal ion binding [GO:0046872]	GO:0004416; GO:0019243; GO:0046872		3	3	3	10.3	10.3	10.3	48.269	0	9.787	356920000	20	447	24.5955	24.6063	24.5686	24.9759	24.444	24.4139	24.5422	22.5906
0.0920409	-0.0204115	A0A9P9HWK1	Glutathione peroxidase	171	B0J15DRAFT_393350	cellular response to oxidative stress [GO:0034599]	peroxidase activity [GO:0004601]	GO:0004601; GO:0034599		4	4	4	10.6	10.6	10.6	46.932	0	10.521	4917500000	42	415	27.9965	27.728	27.7523	27.6828	27.8365	27.8676	27.8445	27.6927
0.00680484	-0.00330448	A0A9P9HWP0	Presequence protease, mitochondrial (Pitrilysin metalloproteinase)	1004	B0J15DRAFT_270841	protein processing [GO:0016485]	metal ion binding [GO:0046872]; metalloendopeptidase activity [GO:0004222]	GO:0004222; GO:0005758; GO:0005759; GO:0016485; GO:0046872		3	3	3	24.1	24.1	24.1	25.871	0	15.474	218990000	18	224	23.431	23.6271	23.9222	23.3452	23.3399	23.7139	23.7798	23.5052
0.341744	-0.0667081	A0A9P9HWQ0	Translation initiation factor eIF2B subunit delta (eIF2B GDP-GTP exchange factor subunit delta)	447	B0J15DRAFT_266607		translation initiation factor activity [GO:0003743]	GO:0003743; GO:0005829		6	6	6	17.4	17.4	17.4	40.679	0	47.666	980490000	37	373	25.254	25.4101	25.2663	25.0241	25.3414	25.3398	25.2351	25.305
0.357403	-0.0603294	A0A9P9HWR9	Elongation factor 1-gamma	415	B0J15DRAFT_546730		transferase activity [GO:0016740]; translation elongation factor activity [GO:0003746]	GO:0003746; GO:0005634; GO:0005737; GO:0016740		21	21	20	39.2	39.2	37.8	77.183	0	115.44	4411100000	129	696	26.2885	26.286	26.0082	26.2455	26.231	26.2816	26.2152	26.3417
0.873156	0.332864	A0A9P9HWU7	Ubiquitin-conjugating enzyme/RWD-like protein	224	B0J15DRAFT_464208		ATP binding [GO:0005524]; transferase activity [GO:0016740]	GO:0005524; GO:0016740		2	2	2	2.5	2.5	2.5	62.704	0	6.5265	2879500000	20	566	27.756	27.5605	28.3546	27.8281	27.4229	27.6939	27.3523	27.6986
0.32787	0.0429511	A0A9P9HWV2	CobW/HypB/UreG, nucleotide-binding domain-containing protein	373	B0J15DRAFT_268710			GO:0005737		13	13	13	40.1	40.1	40.1	45.979	0	53.908	2795200000	90	401	25.969	26.1218	26.0789	26.1278	26.0173	25.9401	26.0254	26.143
0.792196	0.0906196	A0A9P9HWY4	Dynamin central region-domain-containing protein	696	B0J15DRAFT_489831	endocytosis [GO:0006897]; intracellular distribution of mitochondria [GO:0048312]; mitochondrial fission [GO:0000266]; peroxisome fission [GO:0016559]	GTP binding [GO:0005525]; GTPase activity [GO:0003924]; microtubule binding [GO:0008017]	GO:0000266; GO:0003924; GO:0005525; GO:0005777; GO:0005874; GO:0006897; GO:0008017; GO:0016020; GO:0016559; GO:0048312		8	8	8	47.5	47.5	47.5	22.19	0	22.3	1867200000	46	202	26.2254	26.2874	26.3318	26.4563	26.2451	26.2085	26.175	26.3099
0.979806	0.138105	A0A9P9HXP9	Carboxypeptidase (EC 3.4.16.-)	566	B0J15DRAFT_272692	proteolysis [GO:0006508]	serine-type carboxypeptidase activity [GO:0004185]	GO:0004185; GO:0006508		18	18	18	32	32	32	93.859	0	125.08	3559300000	96	840	26.1398	26.0175	26.0931	26.0964	25.7678	26.0925	25.9886	25.9455
0.369798	-0.0585966	A0A9P9HXQ7	Kinase-like domain-containing protein	401	B0J15DRAFT_581048	cell differentiation [GO:0030154]; signal transduction [GO:0007165]	ATP binding [GO:0005524]; protein serine/threonine kinase activity [GO:0004674]; protein serine/threonine/tyrosine kinase activity [GO:0004712]	GO:0004674; GO:0004712; GO:0005524; GO:0005634; GO:0005737; GO:0007165; GO:0030154		6	6	6	26	26	26	30.844	0	43.027	862170000	31	288	25.4224	25.3795	25.4197	25.5022	25.5773	25.3547	25.6175	25.4086
0.99489	-0.255826	A0A9P9HY75	Proteasome subunit beta	202	B0J15DRAFT_393159	proteasomal protein catabolic process [GO:0010498]		GO:0005634; GO:0005737; GO:0010498; GO:0019774		6	6	6	12.3	12.3	12.3	76.742	0	23.353	292510000	23	705	23.7318	23.6546	23.7142	23.2137	23.7929	23.8273	23.7445	23.9729
0.623478	-0.596991	A0A9P9HYC0	Coatomer subunit beta'	840	B0J15DRAFT_464458	endoplasmic reticulum to Golgi vesicle-mediated transport [GO:0006888]; intra-Golgi vesicle-mediated transport [GO:0006891]; intracellular protein transport [GO:0006886]; retrograde vesicle-mediated transport, Golgi to endoplasmic reticulum [GO:0006890]	structural molecule activity [GO:0005198]	GO:0000139; GO:0005198; GO:0006886; GO:0006888; GO:0006890; GO:0006891; GO:0030126		2	2	2	19.2	19.2	19.2	20.633	0	13.277	435320000	14	193	23.4188	25.145	25.1552	25.3211	25.1551	25.3798	25.3597	25.5335
0.341231	-0.365941	A0A9P9HYD1	Uncharacterized protein	288	B0J15DRAFT_392870		oxidoreductase activity [GO:0016491]	GO:0016491		6	6	6	13.2	13.2	13.2	66.319	0	24.941	950540000	41	599	24.3633	24.1029	25.179	25.4472	24.2987	25.0135	25.8509	25.3932
0.247477	0.0304675	A0A9P9HYI1	Sec1-like protein	705	B0J15DRAFT_487873	vesicle-mediated transport [GO:0016192]		GO:0016192		7	7	7	21	21	21	56.823	0	40.789	12115000000	73	529	28.5524	28.5741	28.6195	28.74	28.5142	28.5883	28.6267	28.635
0.634005	-0.0541859	A0A9P9HYI7	NADH-ubiquinone oxidoreductase 21.3 kDa subunit	193	B0J15DRAFT_546179					11	11	11	29.7	29.7	29.7	52.929	0	39.949	1947800000	65	488	25.4918	25.3884	25.4979	25.4933	25.444	25.5933	25.5122	25.5385
1.29255	0.412131	A0A9P9HYL6	Isocitrate lyase	599	B0J15DRAFT_235113	propionate catabolic process, 2-methylcitrate cycle [GO:0019629]	isocitrate lyase activity [GO:0004451]; metal ion binding [GO:0046872]; methylisocitrate lyase activity [GO:0046421]	GO:0004451; GO:0005759; GO:0019629; GO:0046421; GO:0046872		2	2	2	6.2	6.2	6.2	39.145	0	7.6509	377730000	15	371	24.6091	24.9307	24.83	24.9934	24.3752	24.1021	24.4218	24.8156
0.0347553	-0.00885582	A0A9P9HYU2	Peptidase S8/S53 domain-containing protein	529	B0J15DRAFT_235569	proteolysis [GO:0006508]	serine-type endopeptidase activity [GO:0004252]	GO:0004252; GO:0005615; GO:0006508		5	5	5	16.1	16.1	16.1	40.424	0	141.14	1773300000	25	372	27.0698	26.7562	26.7102	26.7149	26.8261	26.8616	26.7783	26.8204
1.12186	-0.180918	A0A9P9HYV7	RNA helicase (EC 3.6.4.13)	488	B0J15DRAFT_242419	mRNA transport [GO:0051028]; protein transport [GO:0015031]	ATP binding [GO:0005524]; hydrolase activity [GO:0016787]; nucleic acid binding [GO:0003676]; RNA helicase activity [GO:0003724]	GO:0003676; GO:0003724; GO:0005524; GO:0005643; GO:0015031; GO:0016787; GO:0031965; GO:0051028		6	6	6	29.7	29.7	29.7	38.894	0	51.904	1502900000	48	357	25.9069	25.8645	25.8327	25.8357	26.0761	26.2068	25.8124	26.0681
1.94906	-0.315512	A0A9P9HZ27	Uncharacterized protein	371	B0J15DRAFT_546011					5	5	5	6.9	6.9	6.9	64.068	0	11.26	528750000	31	594	24.7254	24.6099	24.3979	24.4266	24.7734	24.9661	24.8394	24.8429
1.25562	0.205585	A0A9P9HZ76	peptidylprolyl isomerase (EC 5.2.1.8)	372	B0J15DRAFT_238757	protein folding [GO:0006457]	cyclosporin A binding [GO:0016018]; peptidyl-prolyl cis-trans isomerase activity [GO:0003755]	GO:0003755; GO:0005737; GO:0006457; GO:0016018; GO:0043231		4	4	4	11.9	11.9	11.9	47.08	0	21.025	443410000	23	445	24.766	24.9659	24.743	24.8822	24.5665	24.4719	24.7278	24.7687
0.475075	-0.206282	A0A9P9HZ90	homoserine kinase (EC 2.7.1.39)	357	B0J15DRAFT_240797	sterol biosynthetic process [GO:0016126]; threonine biosynthetic process [GO:0009088]	ATP binding [GO:0005524]; homoserine kinase activity [GO:0004413]	GO:0004413; GO:0005524; GO:0009088; GO:0016126		17	17	17	46.1	46.1	46.1	51.961	0	151.51	8477200000	107	466	28.0389	28.0043	28.1312	28.5104	27.9585	28.313	28.6742	28.5644
0.549149	0.0587573	A0A9P9HZB5	Nitrile-specifier protein 5	594	B0J15DRAFT_488079					9	9	6	12.9	12.9	8.2	106.88	0	42.842	963180000	47	953	25.2033	24.9885	25.0294	25.0415	25.0196	25.0224	25.0253	24.9604
1.32343	0.374994	A0A9P9HZD9	glutamate-5-semialdehyde dehydrogenase (EC 1.2.1.41)	445	B0J15DRAFT_243378	proline biosynthetic process [GO:0006561]	glutamate-5-semialdehyde dehydrogenase activity [GO:0004350]; NADP binding [GO:0050661]	GO:0004350; GO:0006561; GO:0050661		2	2	2	9.1	9.1	9.1	35.001	0	7.5588	194670000	16	328	23.9493	23.6402	23.4977	23.6251	23.2225	23.5964	23.0422	23.3512
1.51749	-0.0825071	A0A9P9HZG7	Isocitrate dehydrogenase [NADP] (EC 1.1.1.42)	466	B0J15DRAFT_463264	isocitrate metabolic process [GO:0006102]; NADP metabolic process [GO:0006739]; tricarboxylic acid cycle [GO:0006099]	isocitrate dehydrogenase (NADP+) activity [GO:0004450]; magnesium ion binding [GO:0000287]; NAD binding [GO:0051287]	GO:0000287; GO:0004450; GO:0005739; GO:0006099; GO:0006102; GO:0006739; GO:0051287		9	9	9	25.7	25.7	25.7	49.192	0	76.45	4109900000	87	456	26.5492	26.5586	26.6404	26.6119	26.6418	26.7265	26.6455	26.6763
0.387087	-0.455737	A0A9P9HZI0	Chitin synthase (EC 2.4.1.16)	953	B0J15DRAFT_243273	cell wall organization [GO:0071555]; chitin biosynthetic process [GO:0006031]	chitin synthase activity [GO:0004100]	GO:0004100; GO:0005886; GO:0006031; GO:0030428; GO:0071555		3	3	3	13.5	13.5	13.5	31.517	0	30.724	652450000	19	288	25.5966	25.5043	25.6905	23.5648	25.697	25.6341	25.3723	25.4759
0.357169	0.0684047	A0A9P9HZQ1	Cytokine-induced anti-apoptosis inhibitor 1, Fe-S biogenesis-domain-containing protein	328	B0J15DRAFT_488327	iron-sulfur cluster assembly [GO:0016226]	2 iron, 2 sulfur cluster binding [GO:0051537]; 4 iron, 4 sulfur cluster binding [GO:0051539]; electron transfer activity [GO:0009055]; metal ion binding [GO:0046872]	GO:0005758; GO:0009055; GO:0016226; GO:0046872; GO:0051537; GO:0051539		5	5	5	20.5	20.5	20.5	30.629	0	16.02	2156400000	32	278	26.9547	27.0066	27.1083	27.2265	26.8686	27.1295	27.0596	26.9648
0.1493	-0.0893073	A0A9P9HZU3	Phosphatase 2C-domain-containing protein	456	B0J15DRAFT_546234		metal ion binding [GO:0046872]; protein serine/threonine phosphatase activity [GO:0004722]	GO:0004722; GO:0046872		2	2	2	3	3	3	107.81	0	7.517	205190000	13	987	24.0216	24.0866	24.1671	23.5236	23.6453	24.0629	23.9516	24.4963
0.954273	0.09551	A0A9P9HZV1	PapD-like protein	288	B0J15DRAFT_546094	endoplasmic reticulum membrane organization [GO:0090158]; endoplasmic reticulum-plasma membrane tethering [GO:0061817]	FFAT motif binding [GO:0033149]	GO:0005789; GO:0005886; GO:0033149; GO:0061817; GO:0090158		5	5	5	27.8	27.8	27.8	17.515	0	36.554	6107500000	57	158	27.8136	27.7123	27.7388	27.757	27.7912	27.6598	27.5984	27.5903
1.85626	0.199275	A0A9P9I0E3	Prohibitin	278	B0J15DRAFT_239809	mitochondrion organization [GO:0007005]		GO:0005743; GO:0007005		14	14	14	48.8	48.8	48.8	45.095	0	100.31	8977600000	114	406	27.7866	27.7019	27.6128	27.7404	27.5672	27.4963	27.5904	27.3908
0.579613	0.104078	A0A9P9I0I4	Oxysterol-binding protein-domain-containing protein	987	B0J15DRAFT_546250	endocytosis [GO:0006897]; ER to Golgi ceramide transport [GO:0035621]; exocytosis [GO:0006887]; maintenance of cell polarity [GO:0030011]; piecemeal microautophagy of the nucleus [GO:0034727]	sterol binding [GO:0032934]	GO:0005829; GO:0005886; GO:0006887; GO:0006897; GO:0030011; GO:0032541; GO:0032934; GO:0034727; GO:0035621; GO:0097038		7	7	7	16.2	16.2	16.2	48.967	0	17.806	1350800000	36	445	25.7434	25.5525	25.4855	25.7308	25.6319	25.5901	25.3908	25.4831
0.590729	0.0598955	A0A9P9I0L5	60S ribosomal protein L30	158	B0J15DRAFT_523690		RNA binding [GO:0003723]	GO:0003723; GO:0005840; GO:1990904		5	5	5	18.8	18.8	18.8	28.422	0	16.1	1375300000	31	260	26.3093	26.329	26.3563	26.4615	26.2588	26.3972	26.31	26.2505
2.17039	0.108631	A0A9P9I0M1	Ketol-acid reductoisomerase, mitochondrial (EC 1.1.1.86) (Acetohydroxy-acid reductoisomerase) (Alpha-keto-beta-hydroxylacyl reductoisomerase)	406	B0J15DRAFT_442737	isoleucine biosynthetic process [GO:0009097]; L-valine biosynthetic process [GO:0009099]	ketol-acid reductoisomerase activity [GO:0004455]; metal ion binding [GO:0046872]	GO:0004455; GO:0005739; GO:0009097; GO:0009099; GO:0046872		7	7	7	34.8	34.8	34.8	25.289	0	212.72	15020000000	68	221	29.1553	29.2051	29.1698	29.1656	29.0743	29.0252	29.0305	29.1312
0.224226	0.0364332	A0A9P9JTT1	Methionine aminopeptidase 2 (MAP 2) (MetAP 2) (EC 3.4.11.18) (Peptidase M)	445	B0J15DRAFT_487920	proteolysis [GO:0006508]	initiator methionyl aminopeptidase activity [GO:0004239]; metal ion binding [GO:0046872]; metalloaminopeptidase activity [GO:0070006]	GO:0004239; GO:0005737; GO:0006508; GO:0046872; GO:0070006		4	4	4	5.9	5.9	5.9	51.417	0	27.321	28826000000	44	472	31.2215	30.9986	31.1368	31.2828	31.132	31.0902	31.0905	31.1813
0.459906	0.135259	A0A9P9JV29	Thioredoxin-like [2Fe-2S] ferredoxin-domain-containing protein	260	B0J15DRAFT_488075		2 iron, 2 sulfur cluster binding [GO:0051537]; metal ion binding [GO:0046872]; oxidoreductase activity [GO:0016491]	GO:0016491; GO:0046872; GO:0051537		5	5	5	9.2	9.2	9.2	56.983	0	36.889	1253300000	29	513	25.8472	26.2376	26.2234	26.0921	25.7601	26.1307	26.13	25.8386
1.26078	-0.308162	A0A9P9JVY8	Ribosomal protein L10e/L16	221	B0J15DRAFT_241764	translation [GO:0006412]	structural constituent of ribosome [GO:0003735]	GO:0003735; GO:0005840; GO:0006412; GO:1990904		3	3	3	7.2	7.2	7.2	57.235	0	20.038	671740000	23	525	24.8147	25.002	24.9571	25.2217	25.5438	25.2781	25.3401	25.0661
0.283616	0.0375452	A0A9P9JW04	L-xylulose reductase	472	B0J15DRAFT_505728		oxidoreductase activity, acting on NAD(P)H, oxygen as acceptor [GO:0050664]; oxidoreductase activity, acting on the CH-OH group of donors, NAD or NADP as acceptor [GO:0016616]	GO:0016616; GO:0050664		22	22	22	31.5	31.5	31.5	106.51	0	183.43	4640100000	134	957	26.5111	26.3877	26.4985	26.3077	26.4102	26.3628	26.451	26.3308
0.0368747	0.0208907	A0A9P9JWV5	Carboxypeptidase (EC 3.4.16.-)	513	B0J15DRAFT_539654	proteolysis [GO:0006508]	serine-type carboxypeptidase activity [GO:0004185]	GO:0004185; GO:0006508		5	5	5	10	10	10	69.612	0	17.92	344830000	25	649	24.0068	23.8076	24.3682	24.2142	24.0859	23.9928	24.4857	23.7488
0.485037	0.120194	A0A9P9JZV7	Galactokinase (EC 2.7.1.6) (Galactose kinase)	525	B0J15DRAFT_150916	galactose metabolic process [GO:0006012]; sterol biosynthetic process [GO:0016126]	ATP binding [GO:0005524]; galactokinase activity [GO:0004335]	GO:0004335; GO:0005524; GO:0005829; GO:0005840; GO:0006012; GO:0016126		3	3	3	16.1	16.1	16.1	16.78	0	7.7146	3777300000	30	149	27.9679	27.9671	27.7617	27.8763	28.0259	27.6673	27.8373	27.5618
0.783407	0.0832815	A0A9P9K019	Coatomer subunit beta (Beta-coat protein)	957	B0J15DRAFT_598846	endoplasmic reticulum to Golgi vesicle-mediated transport [GO:0006888]; intra-Golgi vesicle-mediated transport [GO:0006891]; intracellular protein transport [GO:0006886]	structural molecule activity [GO:0005198]	GO:0000139; GO:0005198; GO:0006886; GO:0006888; GO:0006891; GO:0030126		4	4	4	8.3	8.3	8.3	96.501	0	23.299	413360000	23	904	24.7193	24.8025	24.7072	24.8926	24.6352	24.6613	24.7701	24.7219
0.318478	0.0543299	A0A9P9K040	WD40-repeat-containing domain protein	649	B0J15DRAFT_139414					12	12	12	17.4	17.4	17.4	101.57	0	57.64	1211100000	56	903	25.2257	24.9381	25.0684	25.1715	25.0187	25.0182	24.9996	25.1499
1.25884	0.139107	A0A9P9K045	Ribosomal protein L18e/L15P	149	B0J15DRAFT_404625	translation [GO:0006412]	structural constituent of ribosome [GO:0003735]	GO:0003735; GO:0006412; GO:0022625		7	7	7	15.8	15.8	15.8	39.089	0	41.822	70503000000	135	360	31.0907	31.1743	31.2842	31.2387	31.0295	31.1527	30.9614	31.0878
0.127847	-0.0670166	A0A9P9K0G9	Chitin synthase regulatory factor 4	904	B0J15DRAFT_404632					7	7	7	22.4	22.4	22.4	41.617	0	98.471	3162700000	72	397	26.1373	26.5989	26.4713	26.8884	26.3042	26.5461	26.8881	26.6256
1.38192	0.15452	A0A9P9K0I6	Vacuolar protein sorting-associated protein 35	903	B0J15DRAFT_504180	intracellular protein transport [GO:0006886]; retrograde transport, endosome to Golgi [GO:0042147]		GO:0005770; GO:0005829; GO:0006886; GO:0030906; GO:0042147		11	11	7	18	18	12.9	91.38	0	57.094	2291100000	47	812	26.1484	26.3105	26.2927	26.3527	26.1257	26.1667	26.1862	26.0075
0.801563	-0.197873	A0A9P9K0P4	Fructose-bisphosphate aldolase (FBP aldolase) (EC 4.1.2.13)	360	B0J15DRAFT_151947	gluconeogenesis [GO:0006094]; glycolytic process [GO:0006096]	fructose-bisphosphate aldolase activity [GO:0004332]; zinc ion binding [GO:0008270]	GO:0004332; GO:0005829; GO:0006094; GO:0006096; GO:0008270		3	3	3	14	14	14	33.24	0	17.516	1016600000	25	315	25.7998	25.9767	25.5777	26.0928	26.1018	25.9618	25.9962	26.1787
0.0649196	0.0572462	A0A9P9K1H5	Probable electron transfer flavoprotein subunit alpha, mitochondrial	397	B0J15DRAFT_500285	fatty acid beta-oxidation using acyl-CoA dehydrogenase [GO:0033539]	electron transfer activity [GO:0009055]; flavin adenine dinucleotide binding [GO:0050660]	GO:0005759; GO:0009055; GO:0033539; GO:0050660		3	3	3	21.6	21.6	21.6	27.024	0	48.514	4934800000	34	236	26.96	27.9985	28.0122	27.7869	27.2944	27.847	28.0617	27.3257
1.22718	-0.386841	A0A9P9K2S7	aspartate--tRNA ligase (EC 6.1.1.12)	812	B0J15DRAFT_402911	aspartyl-tRNA aminoacylation [GO:0006422]	aspartate-tRNA ligase activity [GO:0004815]; ATP binding [GO:0005524]; RNA binding [GO:0003723]	GO:0003723; GO:0004815; GO:0005524; GO:0005829; GO:0006422; GO:0017101		4	4	4	19.8	19.8	19.8	28.24	0	61.143	16520000000	74	257	29.5495	30.1648	29.8501	30.0045	30.1665	30.0461	30.4609	30.4428
0.307307	0.130375	A0A9P9K3H6	Mitochondrial carrier domain-containing protein	315	B0J15DRAFT_500856	mitochondrial phosphate ion transmembrane transport [GO:1990547]	phosphate transmembrane transporter activity [GO:0005315]	GO:0005315; GO:0005743; GO:1990547		4	4	4	27.4	27.4	27.4	25.376	0	22.335	5180800000	49	223	28.0722	28.7832	28.6444	28.6295	28.4829	28.322	28.2104	28.5926
0.94401	0.463328	A0A9P9K3I0	ETC complex I subunit conserved region-domain-containing protein	236	B0J15DRAFT_500338	respiratory electron transport chain [GO:0022904]		GO:0005743; GO:0022904		7	7	7	15.1	15.1	15.1	44.766	0	45.566	1945200000	44	410	26.2365	26.8383	27.1196	27.0344	25.9264	26.6241	26.3278	26.4973
0.991493	0.111875	A0A9P9K3K2	Superoxide dismutase (EC 1.15.1.1)	257	B0J15DRAFT_499968		manganese ion binding [GO:0030145]; superoxide dismutase activity [GO:0004784]	GO:0004784; GO:0005759; GO:0030145		9	9	9	46.3	46.3	46.3	15.488	0	48.564	10336000000	71	136	28.195	28.0141	28.0869	28.1818	28.0555	28.0205	27.8926	28.0617
0.743486	-0.142265	A0A9P9K3K3	Carbonic anhydrase (EC 4.2.1.1) (Carbonate dehydratase)	223	B0J15DRAFT_401604	carbon utilization [GO:0015976]; cellular response to carbon dioxide [GO:0071244]; cellular response to oxidative stress [GO:0034599]	carbonate dehydratase activity [GO:0004089]; zinc ion binding [GO:0008270]	GO:0004089; GO:0005737; GO:0008270; GO:0015976; GO:0034599; GO:0071244		15	15	15	17.3	17.3	17.3	164.64	0	74.518	1111900000	69	1482	25.2449	24.8238	25.0302	24.9747	25.2264	25.0634	25.1884	25.1644
2.31478	0.205583	A0A9P9K3Q0	Branched-chain-amino-acid aminotransferase (EC 2.6.1.42)	410	B0J15DRAFT_64415	L-leucine biosynthetic process [GO:0009098]; L-valine biosynthetic process [GO:0009099]	branched-chain-amino-acid transaminase activity [GO:0004084]	GO:0004084; GO:0005739; GO:0009098; GO:0009099		39	39	39	45.5	45.5	45.5	79.703	0	323.31	125000000000	392	703	30.4697	30.472	30.5689	30.5431	30.3375	30.3441	30.1886	30.3612
1.11331	0.0703878	A0A9P9K401	40S ribosomal protein S24	136	B0J15DRAFT_596733	translation [GO:0006412]	structural constituent of ribosome [GO:0003735]	GO:0003735; GO:0005840; GO:0006412; GO:1990904		30	30	30	33.6	33.6	33.6	136.21	0	202.57	6520800000	197	1220	26.2719	26.2998	26.1512	26.2673	26.178	26.1763	26.1705	26.1839
0.0850347	0.0224929	A0A9P9K406	alpha-1,2-Mannosidase (EC 3.2.1.-)	1482	B0J15DRAFT_514798	carbohydrate metabolic process [GO:0005975]; cytosolic transport [GO:0016482]; endosomal transport [GO:0016197]; ERAD pathway [GO:0036503]; intracellular protein transport [GO:0006886]	calcium ion binding [GO:0005509]; mannosyl-oligosaccharide 1,2-alpha-mannosidase activity [GO:0004571]	GO:0004571; GO:0005509; GO:0005794; GO:0005829; GO:0005975; GO:0006886; GO:0016197; GO:0016482; GO:0030117; GO:0030665; GO:0036503		2	2	2	13.2	13.2	13.2	15.007	0	11.339	1666100000	24	136	26.534	26.5591	26.7988	26.5122	26.5076	26.6726	26.4209	26.7131
0.351833	-0.371888	A0A9P9K4K7	Hsp90 protein-domain-containing protein	703	B0J15DRAFT_401917		ATP binding [GO:0005524]; ATP hydrolysis activity [GO:0016887]; ATP-dependent protein folding chaperone [GO:0140662]; unfolded protein binding [GO:0051082]	GO:0005524; GO:0005737; GO:0016887; GO:0051082; GO:0140662		3	3	3	9.8	9.8	9.8	50.186	0	19.503	346130000	22	449	24.5244	24.3874	24.5824	22.7728	24.3629	24.4634	24.1308	24.7974
0.253739	0.0990958	A0A9P9K4N0	Coatomer subunit alpha	1220	B0J15DRAFT_553206	endoplasmic reticulum to Golgi vesicle-mediated transport [GO:0006888]; intra-Golgi vesicle-mediated transport [GO:0006891]; intracellular protein transport [GO:0006886]; retrograde vesicle-mediated transport, Golgi to endoplasmic reticulum [GO:0006890]	structural molecule activity [GO:0005198]	GO:0000139; GO:0005198; GO:0006886; GO:0006888; GO:0006890; GO:0006891; GO:0030126		3	3	3	12.9	12.9	12.9	28.431	0	23.613	2524500000	20	256	27.2096	27.6583	27.6293	27.8534	27.3149	27.5549	27.392	27.6925
2.99084	0.229946	A0A9P9K4R0	HIT-like domain-containing protein	136	B0J15DRAFT_404691	nucleotide metabolic process [GO:0009117]	catalytic activity [GO:0003824]	GO:0003824; GO:0009117		4	4	4	17.1	17.1	17.1	23.576	0	30.742	1069300000	38	228	25.5541	25.5643	25.6182	25.4847	25.2903	25.37	25.2671	25.3741
0.714984	0.124034	A0A9P9K4V6	ethanolamine-phosphate cytidylyltransferase (EC 2.7.7.14) (CTP:phosphoethanolamine cytidylyltransferase)	449	B0J15DRAFT_498725	phosphatidylethanolamine biosynthetic process [GO:0006646]	ethanolamine-phosphate cytidylyltransferase activity [GO:0004306]	GO:0004306; GO:0005737; GO:0006646		8	8	8	40.6	40.6	40.6	23.263	0	22.415	1683500000	37	212	26.2058	25.9174	26.0879	26.0742	26.0379	25.8507	26.0646	25.8359
2.00083	0.262267	A0A9P9K4W1	Adenylate kinase (EC 2.7.4.3) (ATP-AMP transphosphorylase) (ATP:AMP phosphotransferase) (Adenylate kinase cytosolic and mitochondrial) (Adenylate monophosphate kinase)	256	ADK1 B0J15DRAFT_49893	ADP biosynthetic process [GO:0006172]; AMP metabolic process [GO:0046033]; ATP metabolic process [GO:0046034]	adenylate kinase activity [GO:0004017]; ATP binding [GO:0005524]	GO:0004017; GO:0005524; GO:0005758; GO:0005829; GO:0006172; GO:0046033; GO:0046034		8	8	8	15.4	15.4	15.4	80.455	0	26.934	781000000	41	707	24.655	24.6165	24.6294	24.8139	24.5092	24.2613	24.4366	24.4586
1.40851	0.248064	A0A9P9K548	Histone H1	228	B0J15DRAFT_497281	nucleosome assembly [GO:0006334]	DNA binding [GO:0003677]; structural constituent of chromatin [GO:0030527]	GO:0000786; GO:0003677; GO:0005634; GO:0006334; GO:0030527		10	10	10	13.8	13.8	13.8	73.028	0	26.57	925360000	46	669	25.1496	24.84	25.156	25.1928	24.8438	24.7912	24.9629	24.7483
0.232374	-0.0614214	A0A9P9K5W8	Ras family-domain-containing protein	212	B0J15DRAFT_551738		GTP binding [GO:0005525]; GTPase activity [GO:0003924]	GO:0003924; GO:0005525		4	4	4	11.8	11.8	11.8	44.716	0	21.634	454880000	28	406	24.4276	24.1661	24.5209	24.3738	24.6472	24.308	24.3472	24.4318
0.148037	-0.0264688	A0A9P9K605	1,4-alpha-glucan-branching enzyme (EC 2.4.1.18) (Glycogen-branching enzyme)	707	B0J15DRAFT_72186	glycogen biosynthetic process [GO:0005978]	1,4-alpha-glucan branching enzyme activity [GO:0003844]; cation binding [GO:0043169]; hydrolase activity, hydrolyzing O-glycosyl compounds [GO:0004553]	GO:0003844; GO:0004553; GO:0005737; GO:0005978; GO:0043169		7	7	7	22.8	22.8	22.8	38.636	0	72.894	2022300000	56	346	26.5823	26.6012	26.7764	26.4633	26.6952	26.6284	26.6053	26.6002
0.553905	-0.0936089	A0A9P9K667	SWI/SNF complex protein	669	B0J15DRAFT_81629	positive regulation of DNA-templated transcription [GO:0045893]	DNA binding [GO:0003677]; histone binding [GO:0042393]	GO:0003677; GO:0016514; GO:0042393; GO:0045893		9	9	9	34.9	34.9	34.9	11.575	0	186.86	13847000000	70	106	28.6572	28.5794	28.6092	28.807	28.5788	28.7857	28.8373	28.8254
0.12635	0.0918436	A0A9P9K6E2	CUE domain-containing protein	406	B0J15DRAFT_513795	ubiquitin-dependent protein catabolic process [GO:0006511]	ubiquitin binding [GO:0043130]; ubiquitin conjugating enzyme binding [GO:0031624]	GO:0005737; GO:0006511; GO:0031624; GO:0043130		6	6	6	15.6	15.6	15.6	46.263	0	23.727	1659200000	46	429	26.6141	26.1378	25.6145	25.7246	26.1829	26.1881	25.5951	25.7574
0.90041	0.180642	A0A9P9K736	Maintenance of mitochondrial structure and function-domain-containing protein	346	B0J15DRAFT_49911	proteasome-mediated ubiquitin-dependent protein catabolic process [GO:0043161]	metallopeptidase activity [GO:0008237]	GO:0005838; GO:0008237; GO:0043161		4	4	4	13.9	13.9	13.9	37.549	0	120.36	1357100000	36	332	25.7789	25.3571	25.6389	25.728	25.3745	25.5409	25.3928	25.472
0.427106	0.0705395	A0A9P9K784	Cytochrome c-like domain-containing protein	106	B0J15DRAFT_497537		electron transfer activity [GO:0009055]; heme binding [GO:0020037]; metal ion binding [GO:0046872]	GO:0005758; GO:0009055; GO:0020037; GO:0046872		22	22	9	25.1	25.1	8.8	100.2	0	323.31	56307000000	267	924	29.3928	29.4596	29.4567	29.5549	29.4303	29.5397	29.3874	29.2244
0.0310935	-0.00346327	A0A9P9K7F5	FMN-dependent dehydrogenase	429	B0J15DRAFT_562042		FMN binding [GO:0010181]; oxidoreductase activity [GO:0016491]	GO:0010181; GO:0016491		23	23	23	43.8	43.8	43.8	85.869	0	203.6	7477900000	159	771	27.2176	27.2261	27.2239	27.184	27.2695	27.239	27.1069	27.2501
0.747212	0.130641	A0A9P9K7G2	RRM domain-containing protein	332	B0J15DRAFT_551792		mRNA binding [GO:0003729]	GO:0003729		5	5	5	13.2	13.2	13.2	43.136	0	24.769	533490000	24	401	24.9647	24.9291	25.0524	24.7938	24.7876	24.712	24.9987	24.7192
0.112142	-0.0259857	A0A9P9K7U1	Plasma membrane ATPase (EC 7.1.2.1)	924	B0J15DRAFT_495975	proton export across plasma membrane [GO:0120029]	ATP binding [GO:0005524]; ATP hydrolysis activity [GO:0016887]; P-type proton-exporting transporter activity [GO:0008553]	GO:0005524; GO:0005886; GO:0008553; GO:0016887; GO:0120029		7	7	7	41.9	41.9	41.9	30.172	0	50.436	2142100000	67	270	25.4535	25.6646	25.7105	25.6372	25.6741	25.5179	25.5673	25.8104
0.142115	0.0188303	A0A9P9K8C9	Protein transport protein SEC23	771	B0J15DRAFT_563634	COPII-coated vesicle cargo loading [GO:0090110]; intracellular protein transport [GO:0006886]	GTPase activator activity [GO:0005096]; zinc ion binding [GO:0008270]	GO:0000139; GO:0005096; GO:0005789; GO:0006886; GO:0008270; GO:0030127; GO:0070971; GO:0090110		9	9	9	41.9	41.9	41.9	26.748	0	35.171	2234100000	59	246	26.6861	26.6255	26.6744	26.6603	26.6572	26.6168	26.5316	26.7653
0.598655	-0.140697	A0A9P9K8D7	Carbon-nitrogen hydrolase	401	B0J15DRAFT_496758		hydrolase activity [GO:0016787]	GO:0016787		3	3	3	14.8	14.8	14.8	33.305	0	18.195	327930000	19	297	24.1354	24.1956	24.2064	24.4716	24.4023	24.2566	24.292	24.6208
0.354547	-0.0527635	A0A9P9K8F8	SAC3/GANP/Nin1/mts3/eIF-3 p25 family-domain-containing protein	270	B0J15DRAFT_94441	proteasome-mediated ubiquitin-dependent protein catabolic process [GO:0043161]		GO:0005634; GO:0005829; GO:0008541; GO:0043161		13	13	13	42.6	42.6	42.6	43.992	0	107.74	4251200000	90	390	26.1905	26.4737	26.3291	26.4107	26.3965	26.3719	26.387	26.4596
2.43802	0.655864	A0A9P9K8H8	Proteasome subunit alpha type	246	B0J15DRAFT_499040	ubiquitin-dependent protein catabolic process [GO:0006511]		GO:0005634; GO:0005737; GO:0006511; GO:0019773		3	3	3	17.1	17.1	17.1	18.605	0	22.332	6126300000	22	170	28.7169	28.7994	28.9827	29.0654	28.3346	27.9565	28.5003	28.1494
1.14203	0.190989	A0A9P9K9M6	DUF1989 domain-containing protein	297	B0J15DRAFT_498705					6	6	6	16.6	16.6	16.6	46.586	0	34.77	4984400000	52	409	27.6604	27.7082	27.7553	27.9164	27.5231	27.7688	27.5176	27.4669
0.122656	-0.0360365	A0A9P9K9P3	Actin-related protein, ARP2 class	390	B0J15DRAFT_498808		actin binding [GO:0003779]	GO:0003779; GO:0005856		9	9	9	11	11	11	111.11	0	22.559	564280000	33	1023	24.3134	23.9661	24.0452	24.3076	24.3429	24.1582	24.0406	24.2348
0.210347	0.038919	A0A9P9K9Q3	Cytochrome c oxidase subunit IV family	170	B0J15DRAFT_468826	mitochondrial electron transport, cytochrome c to oxygen [GO:0006123]		GO:0006123; GO:0031966; GO:0045277		16	16	16	41.7	41.7	41.7	57.9	0	68.062	2737800000	97	518	25.6194	25.6499	25.6035	25.5024	25.6384	25.667	25.5411	25.373
1.8657	0.249018	A0A9P9K9R6	coproporphyrinogen oxidase (EC 1.3.3.3)	409	B0J15DRAFT_50147	protoporphyrinogen IX biosynthetic process [GO:0006782]	coproporphyrinogen oxidase activity [GO:0004109]	GO:0004109; GO:0005737; GO:0006782; GO:0016020		7	7	7	15.7	15.7	15.7	36.777	0	39.323	785200000	31	344	25.6747	25.4981	25.6547	25.5859	25.2144	25.4817	25.4219	25.2993
0.393539	-0.290197	A0A9P9KA60	Uncharacterized protein	1023	B0J15DRAFT_52133	COPII-coated vesicle cargo loading [GO:0090110]; intracellular protein transport [GO:0006886]	SNARE binding [GO:0000149]; zinc ion binding [GO:0008270]	GO:0000139; GO:0000149; GO:0005789; GO:0006886; GO:0008270; GO:0030127; GO:0070971; GO:0090110		5	5	5	11.4	11.4	11.4	44.298	0	13.725	1680300000	25	403	27.2889	26.4585	26.3858	26.4023	27.5169	26.8855	26.9413	26.3525
0.285582	-0.0768261	A0A9P9KAR6	ATP-dependent RNA helicase DHH1 (EC 3.6.4.13) (ATP-dependent RNA helicase dhh1)	518	B0J15DRAFT_51953	mRNA transport [GO:0051028]; regulation of translation [GO:0006417]	ATP binding [GO:0005524]; hydrolase activity [GO:0016787]; nucleic acid binding [GO:0003676]; RNA helicase activity [GO:0003724]	GO:0000932; GO:0003676; GO:0003724; GO:0005524; GO:0006417; GO:0016787; GO:0051028		3	3	3	4.4	4.4	4.4	117.96	0	18.556	243270000	20	1077	23.6794	23.6539	24.0055	23.5045	23.6942	23.8306	23.8622	23.7635
0.188578	0.0306592	A0A9P9KAV0	RRM domain-containing protein	344	B0J15DRAFT_467873		mRNA binding [GO:0003729]	GO:0003729; GO:0005634		6	6	6	30.3	30.3	30.3	13.908	0	11.765	7465900000	41	122	28.6688	28.7658	28.743	28.9117	28.6525	28.8403	28.7317	28.7422
0.0258777	-0.0146618	A0A9P9KAY5	Cytochrome P450 55A2	403	B0J15DRAFT_513117		heme binding [GO:0020037]; iron ion binding [GO:0005506]; monooxygenase activity [GO:0004497]; oxidoreductase activity, acting on paired donors, with incorporation or reduction of molecular oxygen [GO:0016705]	GO:0004497; GO:0005506; GO:0016705; GO:0020037		2	2	2	8.9	8.9	8.9	37.04	0	12.481	373190000	20	325	24.9728	24.2431	24.8717	24.8286	24.9646	24.5419	24.8668	24.6016
1.14063	-0.172126	A0A9P9KAZ5	ABC transporter	1077	B0J15DRAFT_40213		ABC-type transporter activity [GO:0140359]; ATP binding [GO:0005524]; ATP hydrolysis activity [GO:0016887]	GO:0005524; GO:0016020; GO:0016887; GO:0140359		10	10	10	14.2	14.2	14.2	113.46	0	35.8	730780000	46	1028	24.1818	24.2534	24.2361	24.3331	24.28	24.4902	24.3284	24.5943
0.112491	-0.0207162	A0A9P9KB04	Ribosomal protein L31e-domain-containing protein	122	B0J15DRAFT_398931	cytoplasmic translation [GO:0002181]	structural constituent of ribosome [GO:0003735]	GO:0002181; GO:0003735; GO:0022625		12	12	10	31.7	31.7	26.5	66.592	0	245.1	11951000000	107	597	27.5164	27.679	27.5598	27.5214	27.5557	27.4658	27.7384	27.5995
2.3143	0.215228	A0A9P9KB65	NADP-dependent oxidoreductase domain-containing protein	325	B0J15DRAFT_44736	D-xylose catabolic process [GO:0042843]	D-xylose reductase (NADPH) activity [GO:0032866]	GO:0032866; GO:0042843		17	17	17	99.3	99.3	99.3	16.997	0	280.39	15551000000	123	149	28.3489	28.2572	28.2512	28.3848	28.1827	28.0856	28.1081	28.0048
0.627641	0.0944881	A0A9P9KCH2	Ankyrin repeat protein nuc-2	1028	B0J15DRAFT_448280	lipid metabolic process [GO:0006629]	phosphoric diester hydrolase activity [GO:0008081]	GO:0006629; GO:0008081		8	8	8	57.9	57.9	57.9	21.974	0	114.73	5664400000	77	195	27.0109	27.1529	27.1143	27.0651	27.0763	26.8942	27.127	26.8676
0.083499	0.0133843	A0A9P9KCL3	Glutamate decarboxylase (EC 4.1.1.15)	597	B0J15DRAFT_513819	glutamate catabolic process [GO:0006538]	glutamate decarboxylase activity [GO:0004351]; pyridoxal phosphate binding [GO:0030170]; transferase activity [GO:0016740]	GO:0004351; GO:0005829; GO:0006538; GO:0016740; GO:0030170		19	19	19	55.8	55.8	55.8	55.128	0	323.31	155010000000	319	514	31.1568	31.2528	31.2374	31.3048	31.1319	31.2751	31.3379	31.1534
1.72321	-0.148114	A0A9P9KCM3	Calmodulin	149	B0J15DRAFT_499540		calcium ion binding [GO:0005509]	GO:0005509; GO:0016460		14	14	14	9.5	9.5	9.5	169.83	0	33.459	1273800000	64	1569	25.384	25.2525	25.3658	25.3653	25.5315	25.3944	25.5539	25.4801
2.56286	-0.350986	A0A9P9KD77	P-loop containing nucleoside triphosphate hydrolase protein	195	B0J15DRAFT_514669	small GTPase-mediated signal transduction [GO:0007264]	GTP binding [GO:0005525]; GTPase activity [GO:0003924]	GO:0003924; GO:0005525; GO:0005886; GO:0007264		7	7	7	16.2	16.2	16.2	46.579	0	19.127	435270000	28	419	24.3806	24.32	24.539	24.4718	24.7309	24.7843	24.6768	24.9234
0.146931	-0.0189967	A0A9P9KD85	ATP synthase subunit beta (EC 7.1.2.2)	514	B0J15DRAFT_499399	proton motive force-driven mitochondrial ATP synthesis [GO:0042776]	ATP binding [GO:0005524]; ATP hydrolysis activity [GO:0016887]; proton-transporting ATP synthase activity, rotational mechanism [GO:0046933]	GO:0005524; GO:0005739; GO:0016887; GO:0042776; GO:0045261; GO:0046933		10	10	10	12.5	12.5	12.5	121.99	0	71.681	8268600000	98	1104	28.1613	28.272	28.3886	28.254	28.2626	28.3329	28.2716	28.2848
1.64822	3.4802	A0A9P9KDC9	Pentafunctional AROM polypeptide [Includes: 3-dehydroquinate synthase (DHQS) (EC 4.2.3.4); 3-phosphoshikimate 1-carboxyvinyltransferase (EC 2.5.1.19) (5-enolpyruvylshikimate-3-phosphate synthase) (EPSP synthase) (EPSPS); Shikimate kinase (SK) (EC 2.7.1.71); 3-dehydroquinate dehydratase (3-dehydroquinase) (EC 4.2.1.10); Shikimate dehydrogenase (EC 1.1.1.25)]	1569	B0J15DRAFT_427634	amino acid biosynthetic process [GO:0008652]; aromatic amino acid family biosynthetic process [GO:0009073]; chorismate biosynthetic process [GO:0009423]	3-dehydroquinate dehydratase activity [GO:0003855]; 3-dehydroquinate synthase activity [GO:0003856]; 3-phosphoshikimate 1-carboxyvinyltransferase activity [GO:0003866]; ATP binding [GO:0005524]; metal ion binding [GO:0046872]; shikimate 3-dehydrogenase (NADP+) activity [GO:0004764]; shikimate kinase activity [GO:0004765]	GO:0003855; GO:0003856; GO:0003866; GO:0004764; GO:0004765; GO:0005524; GO:0005737; GO:0008652; GO:0009073; GO:0009423; GO:0046872		1	1	1	10.9	10.9	10.9	11.036	0	11.264	2398000000	11	110	28.4216	27.7917	28.2868	28.5721	24.2978	23.4467	23.3	28.1069
0.370009	-0.0530162	A0A9P9KDD4	Domain found in IF2B/IF5-domain-containing protein	419	B0J15DRAFT_291560	formation of cytoplasmic translation initiation complex [GO:0001732]	eukaryotic initiation factor eIF2 binding [GO:0071074]; GDP-dissociation inhibitor activity [GO:0005092]; GTP binding [GO:0005525]; translation initiation factor activity [GO:0003743]	GO:0001732; GO:0003743; GO:0005092; GO:0005525; GO:0005829; GO:0071074		15	15	15	31.8	31.8	31.8	48.911	0	166.55	37425000000	142	449	29.5994	29.7307	29.7692	29.6258	29.7535	29.8214	29.601	29.7612
0.150149	0.0338001	A0A9P9KDE2	Pyruvate dehydrogenase E1 component subunit alpha (EC 1.2.4.1)	1104	B0J15DRAFT_535344	acetyl-CoA biosynthetic process from pyruvate [GO:0006086]	pyruvate dehydrogenase (acetyl-transferring) activity [GO:0004739]	GO:0004739; GO:0006086; GO:0043231		6	6	6	21.5	21.5	21.5	17.182	0	69.15	7722000000	32	149	28.8091	28.506	28.5161	28.6261	28.5581	28.7123	28.4743	28.5773
0.119888	0.0242457	A0A9P9KDI3	60s acidic ribosomal protein-domain-containing protein	110	B0J15DRAFT_493629	cytoplasmic translational elongation [GO:0002182]	structural constituent of ribosome [GO:0003735]	GO:0002182; GO:0003735; GO:0022625		2	2	2	9.9	9.9	9.9	31.761	0	10.651	661880000	16	284	25.5889	25.6353	25.5901	25.8161	25.5545	25.6987	25.7469	25.5333
1.96053	0.198264	A0A9P9KDQ4	Adenosylhomocysteinase (EC 3.13.2.1)	449	B0J15DRAFT_297013	one-carbon metabolic process [GO:0006730]; S-adenosylmethionine cycle [GO:0033353]	adenosylhomocysteinase activity [GO:0004013]	GO:0004013; GO:0005829; GO:0006730; GO:0033353		19	18	18	59.6	56.8	56.8	46.971	0	213.28	4974100000	102	421	26.3947	26.3334	26.4075	26.3933	26.2828	26.2122	26.0372	26.2036
0.89958	-0.835966	A0A9P9KEE6	Ribosomal protein S17e	149	B0J15DRAFT_396316	translation [GO:0006412]	structural constituent of ribosome [GO:0003735]	GO:0003735; GO:0005829; GO:0005840; GO:0006412; GO:1990904		4	4	4	13.4	13.4	13.4	59.897	0	25.838	450400000	17	521	24.0973	23.2179	24.9522	22.8978	24.7663	24.7737	24.5466	24.4225
0.139649	-0.0314946	A0A9P9KEI5	Nucleoporin POM33	284	B0J15DRAFT_299484	endoplasmic reticulum tubular network organization [GO:0071786]; membrane organization [GO:0061024]		GO:0005783; GO:0016020; GO:0061024; GO:0071786		9	9	9	28	28	28	40.995	0	175.19	5729500000	77	371	27.3499	27.5359	27.6571	27.3453	27.5546	27.4376	27.4362	27.5858
0.628219	0.105562	A0A9P9KEP9	P-loop containing nucleoside triphosphate hydrolase protein	421	B0J15DRAFT_497180		ATP binding [GO:0005524]; ATP hydrolysis activity [GO:0016887]	GO:0005524; GO:0005634; GO:0005737; GO:0008540; GO:0016887		8	8	8	42.4	42.4	42.4	32.071	0	129.23	3175400000	67	283	26.6604	26.5329	26.4594	26.6986	26.5914	26.5671	26.354	26.4167
0.332561	0.0919452	A0A9P9KEW1	sphingolipid C(9)-methyltransferase (EC 2.1.1.317)	521	B0J15DRAFT_493600	methylation [GO:0032259]; sphingolipid metabolic process [GO:0006665]	methyltransferase activity [GO:0008168]	GO:0006665; GO:0008168; GO:0016020; GO:0032259		4	4	4	22.4	22.4	22.4	18.885	0	22.767	9999400000	36	170	29.5302	29.2121	29.3698	29.5449	29.4328	29.3542	29.064	29.4381
0.564687	-0.966976	A0A9P9KF62	UDP-glucose 4-epimerase (EC 5.1.3.2)	371	B0J15DRAFT_493879	galactose metabolic process [GO:0006012]	UDP-glucose 4-epimerase activity [GO:0003978]	GO:0003978; GO:0005829; GO:0006012		2	2	2	10.9	10.9	10.9	22.071	0	8.2952	1194800000	15	192	26.642	23.4848	26.6037	26.795	26.8072	26.8214	26.9324	26.8324
0.197949	0.0614076	A0A9P9KG19	Formyl transferase	283	B0J15DRAFT_494247	'de novo' IMP biosynthetic process [GO:0006189]; amino acid metabolic process [GO:0006520]; carboxylic acid metabolic process [GO:0019752]; one-carbon metabolic process [GO:0006730]	formyltetrahydrofolate deformylase activity [GO:0008864]; transferase activity [GO:0016740]	GO:0006189; GO:0006520; GO:0006730; GO:0008864; GO:0016740; GO:0019752		6	6	6	20.6	20.6	20.6	35.305	0	22.301	812820000	31	316	25.4807	25.8153	25.7126	25.88	25.6111	25.5997	25.9106	25.5216
0.0696161	-0.0573363	A0A9P9KG22	Translationally-controlled tumor protein homolog	170	B0J15DRAFT_547706	translation [GO:0006412]	calcium ion binding [GO:0005509]	GO:0005509; GO:0005737; GO:0006412		4	4	4	8.4	8.4	8.4	60.274	0	15.018	228940000	18	570	22.765	23.9965	23.7386	23.7576	23.6767	23.5785	23.3514	23.8804
1.45618	0.222208	A0A9P9KGA1	Actin-related protein 2/3 complex subunit 3	192	B0J15DRAFT_47034	Arp2/3 complex-mediated actin nucleation [GO:0034314]; regulation of actin filament polymerization [GO:0030833]	actin binding [GO:0003779]	GO:0003779; GO:0005737; GO:0005885; GO:0030833; GO:0034314		6	6	6	33.2	33.2	33.2	23.282	0	52.054	1721700000	32	208	26.9717	26.7866	26.9121	26.9319	26.8248	26.5602	26.7772	26.5512
0.055204	0.0342917	A0A9P9KGF3	Uricase (EC 1.7.3.3) (Urate oxidase)	316	B0J15DRAFT_492069	purine nucleobase catabolic process [GO:0006145]; urate catabolic process [GO:0019628]	urate oxidase activity [GO:0004846]	GO:0004846; GO:0005777; GO:0006145; GO:0019628		2	2	2	3.5	3.5	3.5	119.18	0	10.062	132670000	13	1064	23.1213	23.5832	23.8658	23.5465	23.1642	23.8158	23.3005	23.6992
0.36468	-0.217122	A0A9P9KI46	Phosphatase 2C-like domain-containing protein	570	B0J15DRAFT_281671		metal ion binding [GO:0046872]; protein serine/threonine phosphatase activity [GO:0004722]	GO:0004722; GO:0046872		7	7	7	26.7	26.7	26.7	37.56	0	16.972	359920000	26	329	23.4226	24.0073	24.3671	24.5806	24.2454	24.4537	24.2738	24.2732
1.10364	0.169035	A0A9P9KI52	Ras family-domain-containing protein	208	B0J15DRAFT_492575		GTP binding [GO:0005525]; GTPase activity [GO:0003924]	GO:0003924; GO:0005525		9	9	9	17.7	17.7	17.7	45.72	0	169.64	6212000000	72	406	27.3853	27.2319	27.4107	27.5689	27.2669	27.2587	27.1104	27.2847
1.07808	0.171491	A0A9P9KI88	tRNA nucleotidyltransferase	1064	B0J15DRAFT_512139	tRNA 3'-terminal CCA addition [GO:0001680]	ATP:3'-cytidine-cytidine-tRNA adenylyltransferase activity [GO:0052929]; CTP:tRNA cytidylyltransferase activity [GO:0052927]; nucleotide binding [GO:0000166]; RNA binding [GO:0003723]	GO:0000166; GO:0001680; GO:0003723; GO:0052927; GO:0052929; GO:0110078		7	7	7	45.8	45.8	45.8	24.771	0	31.696	1454600000	35	236	25.6851	25.825	25.9541	25.8912	25.7287	25.7219	25.7293	25.4894
1.14389	0.201356	A0A9P9KIG7	cyclin-dependent kinase (EC 2.7.11.22)	329	B0J15DRAFT_290277		ATP binding [GO:0005524]; cyclin-dependent protein serine/threonine kinase activity [GO:0004693]	GO:0004693; GO:0005524; GO:0005634; GO:0005737		4	4	4	15	15	15	40.319	0	40.808	2034500000	39	360	26.5099	26.3657	26.6917	26.5858	26.3856	26.4078	26.1522	26.402
0.658322	-0.574656	A0A9P9KIL9	Nucleosome assembly protein	406	B0J15DRAFT_546664	nucleosome assembly [GO:0006334]		GO:0005634; GO:0006334		3	3	3	9.8	9.8	9.8	48.807	0	22.148	887750000	20	437	25.4077	25.7566	25.4163	23.9208	25.8903	25.5509	25.8156	25.5433
0.607446	0.0753984	A0A9P9KIP9	Ras family-domain-containing protein	236	B0J15DRAFT_493339		GTP binding [GO:0005525]; GTPase activity [GO:0003924]	GO:0003924; GO:0005525		7	7	7	19.8	19.8	19.8	75.015	0	25.992	866530000	50	662	24.8887	24.936	25.0718	24.8604	24.9312	24.8415	24.774	24.9086
0.133967	0.0239539	A0A9P9KJI7	Eukaryotic translation initiation factor 3 subunit H (eIF3h)	360	B0J15DRAFT_548491	formation of cytoplasmic translation initiation complex [GO:0001732]	metallopeptidase activity [GO:0008237]; translation initiation factor activity [GO:0003743]	GO:0001732; GO:0003743; GO:0005852; GO:0008237; GO:0016282; GO:0033290		16	16	16	40.9	40.9	40.9	60.081	0	259.4	8979200000	137	552	27.2251	27.3365	27.3862	27.2943	27.2196	27.2994	27.1824	27.445
2.00449	0.296329	A0A9P9KJN2	Sm domain-containing protein	437	B0J15DRAFT_464269	spliceosomal snRNP assembly [GO:0000387]	RNA binding [GO:0003723]	GO:0000387; GO:0003723; GO:0005681; GO:0005829; GO:0097525		7	7	7	5.8	5.8	5.8	153.22	0	20.521	397410000	30	1365	24.5045	24.4085	24.3807	24.4037	24.3488	24.0568	24.0193	24.0872
1.14689	0.104692	A0A9P9KJP6	Serine/threonine-protein phosphatase 2A 56 kDa regulatory subunit	662	B0J15DRAFT_270469	signal transduction [GO:0007165]	protein phosphatase regulator activity [GO:0019888]	GO:0000159; GO:0007165; GO:0019888		18	18	18	19.2	19.2	19.2	121.36	0	91.347	3593500000	102	1092	26.2608	26.2644	26.3275	26.4017	26.3034	26.1422	26.2116	26.1784
0.31992	-0.11215	A0A9P9KJT0	Importin subunit alpha	552	B0J15DRAFT_259901	protein import into nucleus [GO:0006606]	nuclear import signal receptor activity [GO:0061608]	GO:0005737; GO:0006606; GO:0061608		4	4	4	14.8	14.8	14.8	41.291	0	10.797	367770000	26	371	24.2867	24.027	23.8154	24.4745	24.3382	24.2847	24.1774	24.2518
0.111454	0.0186448	A0A9P9KK12	5'-3' exoribonuclease 1 (EC 3.1.13.-)	1365	B0J15DRAFT_394051	nuclear-transcribed mRNA catabolic process, nonsense-mediated decay [GO:0000184]; rRNA catabolic process [GO:0016075]	5'-3' RNA exonuclease activity [GO:0004534]; RNA binding [GO:0003723]	GO:0000184; GO:0003723; GO:0004534; GO:0005634; GO:0005737; GO:0016075		7	7	7	7.5	7.5	7.5	142.22	0	14.727	325370000	28	1261	23.9104	23.8163	23.6651	23.6972	23.7252	23.6977	23.7806	23.811
0.710562	0.0994477	A0A9P9KK47	RNB domain-containing protein	1092	B0J15DRAFT_392910	mRNA catabolic process [GO:0006402]	3'-5'-RNA exonuclease activity [GO:0000175]; RNA binding [GO:0003723]	GO:0000175; GO:0000932; GO:0003723; GO:0006402		7	7	7	23.6	23.6	23.6	30.946	0	103.84	12587000000	99	271	28.7115	28.769	28.7209	28.7957	28.709	28.8034	28.5684	28.5186
2.41985	0.259109	A0A9P9KK56	P-loop containing nucleoside triphosphate hydrolase protein	371	B0J15DRAFT_490542		GTP binding [GO:0005525]; GTPase activity [GO:0003924]	GO:0003924; GO:0005525		3	3	3	18.2	18.2	18.2	16.969	0	10.383	12593000000	39	154	29.4063	29.3101	29.3392	29.4786	29.0476	29.0964	29.1082	29.2456
0.66894	-0.547778	A0A9P9KK61	DNA-directed RNA polymerase subunit beta (EC 2.7.7.6)	1261	B0J15DRAFT_464736	DNA-templated transcription [GO:0006351]	DNA binding [GO:0003677]; DNA-directed 5'-3' RNA polymerase activity [GO:0003899]; metal ion binding [GO:0046872]; ribonucleoside binding [GO:0032549]	GO:0000428; GO:0003677; GO:0003899; GO:0006351; GO:0032549; GO:0046872		9	9	9	16.6	16.6	16.6	84.628	0	43.574	628130000	34	797	24.8658	24.8565	24.9541	23.3268	25.0496	25.0708	25.145	24.929
1.80628	-0.287983	A0A9P9KK77	Ribosomal protein L30, ferredoxin-like fold domain-containing protein	271	B0J15DRAFT_464833	maturation of LSU-rRNA from tricistronic rRNA transcript (SSU-rRNA, 5.8S rRNA, LSU-rRNA) [GO:0000463]	RNA binding [GO:0003723]; structural constituent of ribosome [GO:0003735]	GO:0000463; GO:0003723; GO:0003735; GO:0022625		6	6	6	42	42	42	14.966	0	150.4	9833800000	64	131	29.076	28.8951	28.7914	29.0526	29.2814	29.1043	29.2217	29.3595
1.6495	0.142694	A0A9P9KK93	Ribosomal protein L23/L15e core domain-containing protein	154	B0J15DRAFT_491699	translation [GO:0006412]	rRNA binding [GO:0019843]; structural constituent of ribosome [GO:0003735]	GO:0003735; GO:0005840; GO:0006412; GO:0019843; GO:1990904		3	3	3	17.9	17.9	17.9	16.728	0	13.284	7295000000	46	151	29.3753	29.2321	29.231	29.3357	29.1878	29.1659	29.1844	29.0651
0.64112	0.138965	A0A9P9KKA8	Phosphoribosylglycinamide synthetase	797	B0J15DRAFT_276996	'de novo' IMP biosynthetic process [GO:0006189]; adenine biosynthetic process [GO:0046084]	ATP binding [GO:0005524]; metal ion binding [GO:0046872]; phosphoribosylamine-glycine ligase activity [GO:0004637]; phosphoribosylformylglycinamidine cyclo-ligase activity [GO:0004641]	GO:0004637; GO:0004641; GO:0005524; GO:0005829; GO:0006189; GO:0046084; GO:0046872		5	5	5	14.5	14.5	14.5	56.176	0	23.742	710380000	25	512	24.9656	25.4188	25.0706	25.1529	24.9517	25.1185	24.9756	25.0062
1.85285	0.373395	A0A9P9KKE5	Ribosomal protein L32e	131	B0J15DRAFT_464923	translation [GO:0006412]	structural constituent of ribosome [GO:0003735]	GO:0003735; GO:0006412; GO:0022625		4	4	4	37.8	37.8	37.8	22.255	0	65.574	9784800000	60	201	28.9454	28.9107	29.1088	29.0685	28.6899	28.5556	28.8771	28.4173
1.19762	0.78475	A0A9P9KKH0	Ribosomal protein S19e	151	B0J15DRAFT_491942	ribosomal small subunit assembly [GO:0000028]; translation [GO:0006412]	RNA binding [GO:0003723]; structural constituent of ribosome [GO:0003735]	GO:0000028; GO:0003723; GO:0003735; GO:0006412; GO:0022627		2	2	2	7.1	7.1	7.1	32.95	0	5.8647	210820000	14	308	23.8853	24.4549	24.5365	24.3043	24.0418	22.8179	23.1418	24.0406
1.70986	0.124396	A0A9P9KKH8	Phosphomethylpyrimidine kinase-domain-containing protein	512	B0J15DRAFT_582257	thiamine biosynthetic process [GO:0009228]	hydroxymethylpyrimidine kinase activity [GO:0008902]; phosphomethylpyrimidine kinase activity [GO:0008972]; thiaminase activity [GO:0050334]	GO:0005829; GO:0008902; GO:0008972; GO:0009228; GO:0050334		35	35	35	38.8	38.8	38.8	116.68	0	323.31	61858000000	353	1055	29.9104	29.7627	29.7864	29.8043	29.7213	29.707	29.6262	29.7116
1.13946	-0.118652	A0A9P9KKK6	Cytochrome c oxidase subunit VB-domain-containing protein	201	B0J15DRAFT_492327	mitochondrial electron transport, cytochrome c to oxygen [GO:0006123]	metal ion binding [GO:0046872]	GO:0005740; GO:0006123; GO:0045277; GO:0046872		14	14	14	27.1	27.1	27.1	66.666	0	102.67	9729200000	90	612	28.0277	28.1164	28.0941	27.9601	28.2554	28.1956	28.0569	28.1649
0.421582	-0.0502725	A0A9P9KKL7	Alpha/Beta hydrolase protein	308	B0J15DRAFT_488269		hydrolase activity [GO:0016787]	GO:0016787		14	14	14	39.5	39.5	39.5	53.612	0	185.17	5718300000	97	471	26.6665	26.741	26.6528	26.5236	26.7512	26.6705	26.6316	26.7317
1.07311	0.134702	A0A9P9KM35	Armadillo-type protein	1055	B0J15DRAFT_492638		ATP binding [GO:0005524]; ATP hydrolysis activity [GO:0016887]; RNA binding [GO:0003723]; translation elongation factor activity [GO:0003746]	GO:0003723; GO:0003746; GO:0005524; GO:0005737; GO:0016887		8	8	8	15	15	15	82.53	0	39.466	868890000	33	761	25.27	25.2177	25.016	25.2114	25.0647	25.118	24.9561	25.0376
0.164001	0.0262294	A0A9P9KML4	UDP-glucose 6-dehydrogenase (EC 1.1.1.22)	612	B0J15DRAFT_492798	glycosaminoglycan biosynthetic process [GO:0006024]; polysaccharide biosynthetic process [GO:0000271]	NAD binding [GO:0051287]; UDP-glucose 6-dehydrogenase activity [GO:0003979]	GO:0000271; GO:0003979; GO:0005634; GO:0006024; GO:0051287		16	16	16	51.2	51.2	51.2	29.175	0	123.22	35460000000	128	256	30.0285	29.9027	29.8395	29.8839	29.9506	29.9807	29.7868	29.8315
2.08561	-0.172122	A0A9P9KMP0	serine--tRNA ligase (EC 6.1.1.11) (Seryl-tRNA synthetase) (Seryl-tRNA(Ser) synthetase)	471	B0J15DRAFT_287417	seryl-tRNA aminoacylation [GO:0006434]	ATP binding [GO:0005524]; serine-tRNA ligase activity [GO:0004828]	GO:0004828; GO:0005524; GO:0006434		12	12	12	19.2	19.2	19.2	76.421	0	22.999	1562400000	63	693	25.4769	25.4466	25.3833	25.3331	25.5333	25.5787	25.6693	25.547
0.106134	-0.0151992	A0A9P9KMR0	Multifunctional tryptophan biosynthesis protein [Includes: Anthranilate synthase component 2 (AS) (EC 4.1.3.27) (Anthranilate synthase, glutamine amidotransferase component); Indole-3-glycerol phosphate synthase (IGPS) (EC 4.1.1.48); N-(5'-phosphoribosyl)anthranilate isomerase (PRAI) (EC 5.3.1.24)]	761	B0J15DRAFT_422815	glutamine metabolic process [GO:0006541]; tryptophan biosynthetic process [GO:0000162]; tryptophan metabolic process [GO:0006568]	anthranilate synthase activity [GO:0004049]; indole-3-glycerol-phosphate synthase activity [GO:0004425]; phosphoribosylanthranilate isomerase activity [GO:0004640]	GO:0000162; GO:0004049; GO:0004425; GO:0004640; GO:0005829; GO:0006541; GO:0006568		23	23	23	71.5	71.5	71.5	41.607	0	323.31	125700000000	378	375	31.0201	31.1215	31.1906	31.2317	31.112	31.215	31.1151	31.1825
0.871436	0.136699	A0A9P9KMR3	Small ribosomal subunit protein eS1	256	RPS1 B0J15DRAFT_463794	translation [GO:0006412]	structural constituent of ribosome [GO:0003735]	GO:0003735; GO:0006412; GO:0022627		8	8	8	57.5	57.5	57.5	16.516	0	182.72	24338000000	93	146	29.2696	29.3519	29.4164	29.4632	29.3245	29.117	29.3809	29.1319
0.866828	-0.147022	A0A9P9KMT4	Mitochondrial carrier domain-containing protein	693	B0J15DRAFT_259688	malate-aspartate shuttle [GO:0043490]	calcium ion binding [GO:0005509]; L-aspartate transmembrane transporter activity [GO:0015183]; L-glutamate transmembrane transporter activity [GO:0005313]	GO:0005313; GO:0005509; GO:0005743; GO:0015183; GO:0043490		14	14	14	34	34	34	65.178	0	48.801	2466500000	70	568	26.0343	25.9433	25.9758	26.2663	26.2086	26.2888	26.0787	26.2317
0.301397	-0.049294	A0A9P9KMV4	Actin family	375	B0J15DRAFT_490035		hydrolase activity [GO:0016787]	GO:0005856; GO:0016787		8	8	8	16.7	16.7	16.7	51.693	0	46.67	6986600000	74	474	27.5955	27.364	27.5213	27.3568	27.5996	27.5251	27.4663	27.4438
1.28951	0.227239	A0A9P9KMV9	Cytochrome c oxidase subunit 6, mitochondrial (Cytochrome c oxidase polypeptide VI)	146	B0J15DRAFT_490083	mitochondrial electron transport, cytochrome c to oxygen [GO:0006123]	metal ion binding [GO:0046872]	GO:0005743; GO:0006123; GO:0045277; GO:0046872		7	7	7	10.6	10.6	10.6	101.45	0	18.446	397390000	29	918	24.6013	24.5153	24.7966	24.6991	24.251	24.5767	24.4978	24.378
0.614778	0.124279	A0A9P9KMW4	Serine/threonine-protein phosphatase (EC 3.1.3.16)	568	B0J15DRAFT_490374	calcineurin-mediated signaling [GO:0097720]	calmodulin binding [GO:0005516]; calmodulin-dependent protein phosphatase activity [GO:0033192]; metal ion binding [GO:0046872]	GO:0005516; GO:0033192; GO:0046872; GO:0097720		3	3	3	11.7	11.7	11.7	46.26	0	11.049	877430000	25	426	26.3955	26.0239	26.1431	26.1431	26.1512	26.1441	25.9717	25.9415
0.101357	0.0301857	A0A9P9KMZ0	phosphoglycerate dehydrogenase (EC 1.1.1.95)	474	B0J15DRAFT_256863	L-serine biosynthetic process [GO:0006564]	NAD binding [GO:0051287]; oxidoreductase activity, acting on the CH-OH group of donors, NAD or NADP as acceptor [GO:0016616]	GO:0006564; GO:0016616; GO:0051287		9	9	9	27.7	27.7	27.7	49.311	0	70.151	1866300000	82	455	25.7348	25.6449	25.5778	25.6615	25.3822	25.8538	25.5318	25.7306
0.81898	0.150278	A0A9P9KN02	dynamin GTPase (EC 3.6.5.5)	918	B0J15DRAFT_489372	receptor internalization [GO:0031623]	GTP binding [GO:0005525]; GTPase activity [GO:0003924]; microtubule binding [GO:0008017]	GO:0003924; GO:0005525; GO:0005737; GO:0005874; GO:0005886; GO:0008017; GO:0031623		5	5	5	23.6	23.6	23.6	38.646	0	64.312	1817200000	21	356	26.5371	26.4236	26.2369	26.5961	26.171	26.3639	26.3685	26.2891
1.43451	0.160502	A0A9P9KN09	phosphoserine transaminase (EC 2.6.1.52)	426	B0J15DRAFT_534762	L-serine biosynthetic process [GO:0006564]	O-phospho-L-serine:2-oxoglutarate aminotransferase activity [GO:0004648]; pyridoxal phosphate binding [GO:0030170]	GO:0004648; GO:0005737; GO:0006564; GO:0030170		15	15	15	24.5	24.5	24.5	97.632	0	64.675	1904700000	87	889	25.46	25.4711	25.6535	25.5517	25.3499	25.4735	25.3888	25.282
2.84949	0.224475	A0A9P9KN16	Glutamate dehydrogenase	455	B0J15DRAFT_260773	glutamate biosynthetic process [GO:0006537]	glutamate dehydrogenase (NADP+) activity [GO:0004354]; nucleotide binding [GO:0000166]	GO:0000166; GO:0004354; GO:0005829; GO:0006537		5	5	5	13.8	13.8	13.8	40.213	0	56.239	1189400000	34	347	25.4229	25.4089	25.3614	25.4501	25.1069	25.1484	25.2635	25.2266
0.327378	-0.112859	A0A9P9KN31	Eukaryotic porin/Tom40	356	B0J15DRAFT_262959	monoatomic ion transport [GO:0006811]; protein import into mitochondrial matrix [GO:0030150]	porin activity [GO:0015288]; protein transmembrane transporter activity [GO:0008320]	GO:0005741; GO:0006811; GO:0008320; GO:0015288; GO:0030150; GO:0046930		6	6	6	17.8	17.8	17.8	39.878	0	24.714	2234800000	30	365	26.8423	27.3952	27.2017	27.191	27.1569	27.5313	27.1369	27.2566
1.23858	0.145364	A0A9P9KN36	Peptidase family M41-domain-containing protein	889	B0J15DRAFT_264222	mitochondrial protein processing [GO:0034982]	ATP binding [GO:0005524]; ATP hydrolysis activity [GO:0016887]; ATP-dependent peptidase activity [GO:0004176]; metalloendopeptidase activity [GO:0004222]; zinc ion binding [GO:0008270]	GO:0004176; GO:0004222; GO:0005524; GO:0005745; GO:0008270; GO:0016887; GO:0034982		13	13	13	69.3	69.3	69.3	15.953	0	185.19	20597000000	111	150	29.5809	29.6785	29.6389	29.7329	29.5627	29.5773	29.3535	29.5562
1.23106	0.402724	A0A9P9KN79	Isoprenoid synthase domain-containing protein	347	B0J15DRAFT_265771	alcohol biosynthetic process [GO:0046165]; farnesyl diphosphate biosynthetic process [GO:0045337]; ketone biosynthetic process [GO:0042181]; mycotoxin biosynthetic process [GO:0043386]	dimethylallyltranstransferase activity [GO:0004161]; geranyltranstransferase activity [GO:0004337]	GO:0004161; GO:0004337; GO:0005737; GO:0042181; GO:0043386; GO:0045337; GO:0046165		4	4	4	6.9	6.9	6.9	83.868	0	9.5174	600800000	25	755	24.7691	25.0444	24.9325	25.4641	24.7067	24.5571	24.8704	24.4649
0.465189	-0.883261	A0A9P9KN82	Formate dehydrogenase (FDH) (EC 1.17.1.9) (NAD-dependent formate dehydrogenase)	365	B0J15DRAFT_490429	formate catabolic process [GO:0042183]	formate dehydrogenase (NAD+) activity [GO:0008863]; NAD binding [GO:0051287]; oxidoreductase activity, acting on the CH-OH group of donors, NAD or NADP as acceptor [GO:0016616]	GO:0005829; GO:0008863; GO:0016616; GO:0042183; GO:0051287		1	1	1	7.4	7.4	7.4	33.149	0	5.5177	1292200000	17	297	26.764	23.1874	26.5528	26.5024	26.6598	26.5311	26.6756	26.6732
0.0575756	0.00505924	A0A9P9KN92	Ribosomal protein S11-domain-containing protein	150	B0J15DRAFT_547721	translation [GO:0006412]	structural constituent of ribosome [GO:0003735]	GO:0003735; GO:0005840; GO:0006412; GO:1990904		11	11	11	33.6	33.6	33.6	60.244	0	199.51	37183000000	105	548	30.0317	30.0326	30.0137	30.0283	30.0392	29.9917	30.0985	29.9567
0.128293	-0.0761161	A0A9P9KNA7	Poly [ADP-ribose] polymerase (PARP) (EC 2.4.2.-)	755	B0J15DRAFT_271379	double-strand break repair [GO:0006302]; protein poly-ADP-ribosylation [GO:0070212]	NAD+-protein poly-ADP-ribosyltransferase activity [GO:0003950]; nucleotidyltransferase activity [GO:0016779]	GO:0003950; GO:0005730; GO:0006302; GO:0016779; GO:0070212		10	10	10	40.4	40.4	40.4	34.615	0	323.31	183000000000	361	322	31.9029	32.8043	32.6387	32.5508	32.379	32.8429	32.5389	32.4403
0.134603	-0.0786695	A0A9P9KNB3	NADP-dependent oxidoreductase domain-containing protein	297	B0J15DRAFT_422199	small molecule metabolic process [GO:0044281]	aldo-keto reductase (NADPH) activity [GO:0004033]	GO:0004033; GO:0044281		4	4	4	3.6	3.6	3.6	207.31	0	13.791	177440000	17	1841	22.9862	23.5337	23.3569	23.8809	23.479	23.2181	23.5914	23.7839
0.963476	0.150991	A0A9P9KNU9	Glucose-6-phosphate isomerase (EC 5.3.1.9)	548	B0J15DRAFT_491115	gluconeogenesis [GO:0006094]; glucose 6-phosphate metabolic process [GO:0051156]; glycolytic process [GO:0006096]	carbohydrate derivative binding [GO:0097367]; glucose-6-phosphate isomerase activity [GO:0004347]; monosaccharide binding [GO:0048029]	GO:0004347; GO:0005829; GO:0006094; GO:0006096; GO:0048029; GO:0051156; GO:0097367		8	8	8	21.1	21.1	21.1	56.705	0	42.357	2156000000	40	517	26.3608	26.2921	26.3055	26.4869	26.0141	26.271	26.2456	26.3107
2.48326	-0.268993	A0A9P9KNW1	Thiamine thiazole synthase (Thiazole biosynthetic enzyme) (EC 2.4.2.60)	322	B0J15DRAFT_285269	thiamine biosynthetic process [GO:0009228]; thiazole biosynthetic process [GO:0052837]	iron ion binding [GO:0005506]; pentosyltransferase activity [GO:0016763]	GO:0005506; GO:0005634; GO:0005829; GO:0009228; GO:0016763; GO:0052837		13	13	12	43	43	41.1	47.263	0	97.942	4247700000	86	419	26.8558	26.9373	26.9444	26.7829	27.255	27.1033	27.0618	27.1763
1.18635	0.100096	A0A9P9KNZ7	SEC7 domain-containing protein	1841	B0J15DRAFT_286677	protein transport [GO:0015031]; regulation of ARF protein signal transduction [GO:0032012]	guanyl-nucleotide exchange factor activity [GO:0005085]	GO:0005085; GO:0005794; GO:0015031; GO:0032012		8	8	8	21.3	21.3	21.3	52.117	0	23.502	2427800000	51	455	26.364	26.3591	26.3315	26.2058	26.2131	26.2273	26.2687	26.151
0.528416	-0.207161	A0A9P9KP06	Peroxisomal-coenzyme A synthetase	517	B0J15DRAFT_487813	fatty acid metabolic process [GO:0006631]	medium-chain fatty acid-CoA ligase activity [GO:0031956]	GO:0006631; GO:0031956		3	3	3	11.2	11.2	11.2	31.395	0	52.86	1183400000	21	294	26.3939	26.8225	26.2306	26.2499	26.8185	26.5147	26.3564	26.8359
0.677178	-2.68028	A0A9P9KP35	Mitogen-activated protein kinase (EC 2.7.11.24)	419	B0J15DRAFT_487930	response to stress [GO:0006950]	ATP binding [GO:0005524]; MAP kinase activity [GO:0004707]	GO:0004707; GO:0005524; GO:0005634; GO:0006950		2	2	2	28.4	28.4	28.4	11.041	0	138.36	30123000000	33	109	31.0641	30.7153	30.9715	23.3001	32.0398	31.6866	31.6988	31.347
0.0313839	-0.0133977	A0A9P9KP45	tryptophan--tRNA ligase (EC 6.1.1.2) (Tryptophanyl-tRNA synthetase)	455	B0J15DRAFT_488311	tryptophanyl-tRNA aminoacylation [GO:0006436]	ATP binding [GO:0005524]; tryptophan-tRNA ligase activity [GO:0004830]	GO:0004830; GO:0005524; GO:0005737; GO:0006436		2	2	2	34	34	34	15.924	0	49.602	6414200000	34	150	29.1909	29.1188	29.2091	28.8164	29.0232	28.8967	29.4289	29.0401
1.34161	0.30819	A0A9P9KPJ8	Coatomer subunit epsilon	294	B0J15DRAFT_523802	endoplasmic reticulum to Golgi vesicle-mediated transport [GO:0006888]; intra-Golgi vesicle-mediated transport [GO:0006891]; protein transport [GO:0015031]; retrograde vesicle-mediated transport, Golgi to endoplasmic reticulum [GO:0006890]	structural molecule activity [GO:0005198]	GO:0000139; GO:0005198; GO:0006888; GO:0006890; GO:0006891; GO:0015031; GO:0030126		11	11	11	18.9	18.9	18.9	83.505	0	93.266	7231100000	72	753	27.5219	27.8297	27.8345	27.572	27.396	27.4027	27.5825	27.144
0.439456	-0.23608	A0A9P9KPK3	Large ribosomal subunit protein P1 (60S acidic ribosomal protein P1)	109	B0J15DRAFT_391913	cytoplasmic translation [GO:0002181]; translational elongation [GO:0006414]	protein kinase activator activity [GO:0030295]; ribonucleoprotein complex binding [GO:0043021]; structural constituent of ribosome [GO:0003735]	GO:0002181; GO:0003735; GO:0006414; GO:0022625; GO:0030295; GO:0043021		10	10	10	37.9	37.9	37.9	34.153	0	48.673	2847100000	60	319	26.2372	26.4888	26.7058	26.8817	26.4044	26.5842	27.2636	27.0056
1.13572	0.144119	A0A9P9KPM0	Uncharacterized protein	150	B0J15DRAFT_239805			GO:0016020		9	9	9	43.4	43.4	43.4	29.124	0	59.686	3226900000	53	265	26.7526	26.6561	26.8923	26.8603	26.6294	26.7423	26.6595	26.5537
1.65805	-1.01932	A0A9P9KPM8	Malic enzyme	753	B0J15DRAFT_463986	malate metabolic process [GO:0006108]; pyruvate metabolic process [GO:0006090]	malate dehydrogenase (decarboxylating) (NAD+) activity [GO:0004471]; NAD binding [GO:0051287]	GO:0004471; GO:0005739; GO:0006090; GO:0006108; GO:0051287		4	4	4	13.7	13.7	13.7	58.273	0	13.193	229460000	15	531	23.42	24.1282	22.6781	22.8481	24.1786	24.4182	24.3385	24.2163
0.0700339	0.0285378	A0A9P9KQ04	3-hydroxyacyl-CoA dehydrogenase	319	B0J15DRAFT_511364	fatty acid metabolic process [GO:0006631]	NAD+ binding [GO:0070403]; oxidoreductase activity, acting on the CH-OH group of donors, NAD or NADP as acceptor [GO:0016616]	GO:0006631; GO:0016616; GO:0070403		8	8	8	6.6	6.6	6.6	204.96	0	29.24	589720000	33	1875	24.6996	24.8651	24.4104	24.3946	24.6844	24.3297	24.7218	24.5196
0.033214	0.00836039	A0A9P9KQ05	Proteasome subunit alpha type	265	B0J15DRAFT_490714	ubiquitin-dependent protein catabolic process [GO:0006511]		GO:0005634; GO:0005737; GO:0006511; GO:0019773		9	9	9	31.7	31.7	31.7	40.787	0	44.516	2575500000	57	385	26.179	26.1029	26.2073	26.1556	26.1625	26.3737	25.9704	26.1048
0.405582	0.0578251	A0A9P9KQ30	Uracil catabolism protein 4	531	B0J15DRAFT_547284					9	9	9	34.2	34.2	34.2	38.647	0	84.19	2289200000	46	354	26.2843	26.2335	26.2358	26.3261	26.3511	26.2195	26.0632	26.2145
0.0293793	0.00322819	A0A9P9KQ51	Nuclear pore complex protein Nup85	1875	B0J15DRAFT_534367	mRNA transport [GO:0051028]; protein transport [GO:0015031]; tricarboxylic acid cycle [GO:0006099]	4 iron, 4 sulfur cluster binding [GO:0051539]; aconitate hydratase activity [GO:0003994]; metal ion binding [GO:0046872]; structural constituent of nuclear pore [GO:0017056]	GO:0003994; GO:0005643; GO:0005739; GO:0005829; GO:0006099; GO:0015031; GO:0017056; GO:0031965; GO:0046872; GO:0051028; GO:0051539		8	8	8	16.1	16.1	16.1	64.355	0	31.283	1495200000	35	610	25.95	26.007	25.9974	25.9782	26.0593	25.9903	25.9836	25.8864
1.86618	-0.198761	A0A9P9KQ61	S-(hydroxymethyl)glutathione dehydrogenase (EC 1.1.1.284)	385	B0J15DRAFT_488485	formaldehyde catabolic process [GO:0046294]	S-(hydroxymethyl)glutathione dehydrogenase [NAD(P)+] activity [GO:0051903]; zinc ion binding [GO:0008270]	GO:0005829; GO:0008270; GO:0046294; GO:0051903		16	16	16	68.9	68.9	68.9	29.831	0	323.31	65680000000	269	283	30.3952	30.5919	30.4122	30.4676	30.6549	30.6058	30.7709	30.6303
0.941403	-1.16169	A0A9P9KQ65	Eukaryotic translation initiation factor 3 subunit F (eIF3f)	354	B0J15DRAFT_442892	formation of cytoplasmic translation initiation complex [GO:0001732]; proteolysis [GO:0006508]	metallopeptidase activity [GO:0008237]; translation initiation factor activity [GO:0003743]; translation initiation factor binding [GO:0031369]	GO:0001732; GO:0003743; GO:0006508; GO:0008237; GO:0016282; GO:0031369; GO:0033290; GO:0071541		3	3	3	10.4	10.4	10.4	33.602	0	31.521	825410000	16	297	25.9465	25.6707	23.5669	23.7575	26.0827	26.005	25.7712	25.7295
1.21131	-0.23927	A0A9P9KQ66	WD40-repeat-containing domain protein	610	B0J15DRAFT_392424	actin filament depolymerization [GO:0030042]	actin filament binding [GO:0051015]	GO:0030042; GO:0030864; GO:0051015		10	10	10	20.7	20.7	20.7	65.46	0	49.095	2468600000	50	579	26.2854	26.3568	26.1782	25.9136	26.3895	26.3323	26.4939	26.4754
0.716396	0.292157	A0A9P9KQ80	Eukaryotic porin/Tom40	283	B0J15DRAFT_488713		porin activity [GO:0015288]; voltage-gated monoatomic anion channel activity [GO:0008308]	GO:0005741; GO:0008308; GO:0015288; GO:0046930		6	6	6	10.3	10.3	10.3	86.361	0	17.513	417740000	22	756	24.334	24.4193	24.1477	24.234	24.1186	23.4338	24.128	24.2859
1.58042	-0.255163	A0A9P9KQ83	t-SNARE	297	B0J15DRAFT_392369	exocytosis [GO:0006887]; intracellular protein transport [GO:0006886]; vesicle docking [GO:0048278]; vesicle fusion [GO:0006906]	SNAP receptor activity [GO:0005484]; SNARE binding [GO:0000149]	GO:0000149; GO:0005484; GO:0005886; GO:0006886; GO:0006887; GO:0006906; GO:0012505; GO:0031201; GO:0048278		5	5	5	16.9	16.9	16.9	42.706	0	18.019	1664600000	26	397	26.7083	26.7647	26.7221	26.7024	27.1511	26.7462	27.0481	26.9727
1.30756	1.23855	A0A9P9KQ85	asparagine synthase (glutamine-hydrolyzing) (EC 6.3.5.4)	579	B0J15DRAFT_248827	asparagine biosynthetic process [GO:0006529]	asparagine synthase (glutamine-hydrolyzing) activity [GO:0004066]; ATP binding [GO:0005524]	GO:0004066; GO:0005524; GO:0005829; GO:0006529		3	3	3	38.1	38.1	38.1	14.943	0	9.3117	675840000	18	134	25.9289	25.3181	25.5781	25.846	23.7624	25.3371	25.1801	23.4373
0.436967	-0.0407586	A0A9P9KQ94	Major facilitator superfamily transporter	756	B0J15DRAFT_392122			GO:0016020		5	5	5	11.1	11.1	11.1	84.69	0	14.69	1098400000	47	736	25.7511	25.8792	25.7585	25.7087	25.7913	25.784	25.8716	25.8137
0.112756	0.0172167	A0A9P9KQ97	cAMP-dependent protein kinase regulatory subunit	397	B0J15DRAFT_546486		cAMP binding [GO:0030552]; cAMP-dependent protein kinase inhibitor activity [GO:0004862]; protein kinase A catalytic subunit binding [GO:0034236]	GO:0004862; GO:0005634; GO:0005829; GO:0005952; GO:0030552; GO:0034236		5	5	5	23.6	23.6	23.6	37.241	0	23.815	1206400000	32	339	25.6088	25.6571	25.7697	25.6515	25.7678	25.5773	25.6859	25.5873
1.93421	0.195139	A0A9P9KQ98	Hyaluronan/mRNA-binding protein domain-containing protein	134	B0J15DRAFT_546488					11	11	11	22	22	22	78.953	0	143.24	14550000000	95	719	28.7674	28.8501	28.9306	28.9442	28.6485	28.782	28.6173	28.664
0.356855	0.35594	A0A9P9KQA4	Trehalase (EC 3.2.1.28) (Alpha-trehalose glucohydrolase)	736	B0J15DRAFT_250249	trehalose catabolic process [GO:0005993]	alpha,alpha-trehalase activity [GO:0004555]; calcium ion binding [GO:0005509]	GO:0004555; GO:0005509; GO:0005737; GO:0005993		2	2	2	9.5	9.5	9.5	48.909	0	7.3953	304460000	17	431	24.2925	24.16	24.3502	24.4377	24.3706	24.4648	22.6793	24.3019
0.659382	-0.175644	A0A9P9KQB9	Anion-transporting ATPase-like domain-containing protein	339	B0J15DRAFT_488837	tail-anchored membrane protein insertion into ER membrane [GO:0071816]	ATP binding [GO:0005524]; ATP hydrolysis activity [GO:0016887]; metal ion binding [GO:0046872]	GO:0005524; GO:0016887; GO:0043529; GO:0046872; GO:0071816		4	4	4	15.8	15.8	15.8	35.4	0	11.173	204020000	22	317	23.2145	23.1938	23.3557	23.6307	23.5336	23.4799	23.3516	23.7321
0.232668	0.0500488	A0A9P9KQC1	Glutamate carboxypeptidase	719	B0J15DRAFT_511126	proteolysis [GO:0006508]	carboxypeptidase activity [GO:0004180]	GO:0004180; GO:0006508		10	10	10	32	32	32	55.173	0	53.572	1069100000	51	503	24.7826	24.9205	24.9062	25.03	24.6636	24.8634	24.9198	24.9923
2.06705	0.229467	A0A9P9KQC6	BAR domain-containing protein	431	B0J15DRAFT_250842	actin cortical patch localization [GO:0051666]; endocytosis [GO:0006897]; plasma membrane tubulation [GO:0097320]	lipid binding [GO:0008289]	GO:0006897; GO:0008289; GO:0030479; GO:0031097; GO:0043332; GO:0051666; GO:0097320; GO:1990528		4	4	4	8.2	8.2	8.2	33.413	0	9.6113	2990700000	24	293	27.4927	27.3265	27.473	27.4563	27.1739	27.2388	27.0999	27.3179
0.434516	0.307943	A0A9P9KQC7	WD40-repeat-containing domain protein	317	B0J15DRAFT_488953	regulation of actin cytoskeleton organization [GO:0032956]; TOR signaling [GO:0031929]		GO:0031929; GO:0031931; GO:0031932; GO:0032956		6	5	5	22.9	20.6	20.6	40.924	0	43.561	600470000	37	354	24.4154	24.4569	24.3711	24.3391	23.1509	24.4655	24.4541	24.2802
0.0706876	-0.0252419	A0A9P9KQD2	cysteine desulfurase (EC 2.8.1.7)	503	B0J15DRAFT_488884	[2Fe-2S] cluster assembly [GO:0044571]	cysteine desulfurase activity [GO:0031071]; iron-sulfur cluster binding [GO:0051536]; metal ion binding [GO:0046872]; pyridoxal phosphate binding [GO:0030170]	GO:0005634; GO:0005739; GO:0005829; GO:0030170; GO:0031071; GO:0044571; GO:0046872; GO:0051536		5	5	5	61.3	61.3	61.3	13.461	0	124.1	3962900000	33	124	28.4341	28.6058	28.3923	28.2062	28.7174	28.2737	28.4025	28.3457
1.97224	0.236784	A0A9P9KQD6	Spermidine/spermine synthase	293	B0J15DRAFT_488963	spermidine biosynthetic process [GO:0008295]	spermidine synthase activity [GO:0004766]	GO:0004766; GO:0005829; GO:0008295		15	15	15	22	22	22	91.696	0	48.95	1074000000	57	813	24.9393	24.8817	24.6804	24.783	24.4955	24.6384	24.5956	24.6077
1.97564	-0.204988	A0A9P9KQD8	Guanine nucleotide binding protein, alpha subunit	354	B0J15DRAFT_251553	G protein-coupled receptor signaling pathway [GO:0007186]; pheromone-dependent signal transduction involved in conjugation with cellular fusion [GO:0000750]	G protein-coupled receptor binding [GO:0001664]; G-protein beta/gamma-subunit complex binding [GO:0031683]; GTP binding [GO:0005525]; GTPase activity [GO:0003924]; metal ion binding [GO:0046872]	GO:0000750; GO:0001664; GO:0003924; GO:0005525; GO:0005737; GO:0005834; GO:0007186; GO:0031683; GO:0046872		14	14	14	20.6	20.6	20.6	71.318	0	127.53	20788000000	125	652	28.7224	28.8187	28.5991	28.6308	28.9074	28.9641	28.8385	28.8809
1.46163	-1.63018	A0A9P9KQE5	H/ACA ribonucleoprotein complex subunit 2 (Nucleolar protein family A member 2)	124	B0J15DRAFT_489029	mRNA splicing, via spliceosome [GO:0000398]; ribosome biogenesis [GO:0042254]	RNA binding [GO:0003723]	GO:0000398; GO:0003723; GO:0005681; GO:0005730; GO:0005840; GO:0042254		3	3	3	22.5	22.5	22.5	24.329	0	27.264	401830000	14	218	23.7286	25.2944	22.4993	23.1908	25.3758	25.3344	25.423	25.1007
3.79434	3.00155	A0A9P9KQF9	E3 ubiquitin-protein ligase (EC 2.3.2.26)	813	B0J15DRAFT_511168	protein ubiquitination [GO:0016567]; ubiquitin-dependent protein catabolic process [GO:0006511]	ubiquitin protein ligase activity [GO:0061630]	GO:0005737; GO:0006511; GO:0016567; GO:0061630		1	1	1	11.2	11.2	11.2	16.465	0	3.5727	451350000	12	161	25.3448	25.8782	25.7045	25.7056	21.9283	22.2199	23.2327	23.246
1.28058	-0.140517	A0A9P9KQG5	transketolase (EC 2.2.1.1)	652	B0J15DRAFT_252758	pentose-phosphate shunt [GO:0006098]	transketolase activity [GO:0004802]	GO:0004802; GO:0005634; GO:0005829; GO:0006098		4	4	4	9	9	9	56.115	0	56.844	882750000	32	524	25.0842	25.0068	24.8931	24.9991	25.0825	25.1276	25.0746	25.2606
0.145741	0.0171428	A0A9P9KQG9	NADH:ubiquinone oxidoreductase-like 20kDa subunit domain-containing protein	218	B0J15DRAFT_546573	aerobic respiration [GO:0009060]; electron transport coupled proton transport [GO:0015990]; mitochondrial respiratory chain complex I assembly [GO:0032981]	4 iron, 4 sulfur cluster binding [GO:0051539]; metal ion binding [GO:0046872]; NADH dehydrogenase (ubiquinone) activity [GO:0008137]; quinone binding [GO:0048038]	GO:0005739; GO:0008137; GO:0009060; GO:0015990; GO:0032981; GO:0045271; GO:0046872; GO:0048038; GO:0051539		7	7	7	32.8	32.8	32.8	23.166	0	25.966	1615300000	51	195	26.1599	26.0871	26.1445	26.1591	26.1913	26.1867	26.0226	26.0814
2.02717	-0.341249	A0A9P9KQH0	V-type proton ATPase proteolipid subunit	161	B0J15DRAFT_463702		proton-transporting ATPase activity, rotational mechanism [GO:0046961]	GO:0005774; GO:0033179; GO:0046961		17	17	17	65.8	65.8	65.8	35.106	0	304.83	16676000000	150	316	28.8107	28.9107	28.5935	28.556	29.1402	29.0153	29.0076	29.0727
0.262523	-0.0382619	A0A9P9KQH2	Tetratricopeptide SHNi-TPR domain-containing protein	524	B0J15DRAFT_489163	CENP-A containing chromatin assembly [GO:0034080]; DNA replication-dependent chromatin assembly [GO:0006335]	histone binding [GO:0042393]	GO:0005654; GO:0006335; GO:0034080; GO:0042393		4	4	4	13.1	13.1	13.1	49.594	0	38.648	637880000	38	452	24.6053	24.4064	24.3734	24.3638	24.5156	24.4765	24.4242	24.4857
0.537194	0.138757	A0A9P9KQI2	RRM domain-containing protein	195	B0J15DRAFT_255394		RNA binding [GO:0003723]	GO:0003723		5	5	5	8.4	8.4	8.4	53.563	0	15.026	2027700000	31	487	26.974	26.9713	27.3768	27.2151	27.0787	27.113	26.8135	26.9771
0.486844	-0.0451689	A0A9P9KQM1	WD40-repeat-containing domain protein	316	B0J15DRAFT_255217		ribosome binding [GO:0043022]; translation regulator activity [GO:0045182]	GO:0043022; GO:0045182		20	20	20	39.1	39.1	39.1	72.297	0	226.1	7434500000	127	647	27.3492	27.4741	27.4109	27.3953	27.436	27.5038	27.3649	27.5056
0.165363	0.19387	A0A9P9KTR2	choline-phosphate cytidylyltransferase (EC 2.7.7.15)	452	B0J15DRAFT_253593		choline-phosphate cytidylyltransferase activity [GO:0004105]; phosphatidylcholine binding [GO:0031210]	GO:0004105; GO:0005635; GO:0031210		3	3	3	8.5	8.5	8.5	45.786	0	6.5906	864440000	44	435	25.0293	25.131	24.9887	24.6649	25.2481	23.4441	25.2849	25.0613
1.74203	0.386384	A0A9P9KU86	Mitochondrial thiamine pyrophosphate carrier 1	487	B0J15DRAFT_546633	translation [GO:0006412]; transmembrane transport [GO:0055085]	structural constituent of ribosome [GO:0003735]	GO:0003735; GO:0005743; GO:0005840; GO:0006412; GO:0055085; GO:1990904		3	3	3	9.2	9.2	9.2	42.099	0	8.7563	143810000	10	391	23.8872	23.8335	23.8631	24.0578	23.2653	23.5941	23.7806	23.4561
0.213692	0.0923505	A0A9P9KUB8	Calponin homology domain-containing protein	647	B0J15DRAFT_580750	actin filament bundle assembly [GO:0051017]; actin filament network formation [GO:0051639]	actin filament binding [GO:0051015]	GO:0005737; GO:0005884; GO:0032432; GO:0051015; GO:0051017; GO:0051639		6	6	6	22.2	22.2	22.2	45.023	0	20.656	618920000	27	401	24.9778	25.1509	24.8133	24.3952	24.8919	24.7567	24.6041	24.715
1.28892	-0.255771	A0A9P9KUM9	alcohol dehydrogenase (EC 1.1.1.1)	435	B0J15DRAFT_230416		alcohol dehydrogenase (NAD+) activity [GO:0004022]; zinc ion binding [GO:0008270]	GO:0004022; GO:0005737; GO:0008270		4	4	4	14.3	14.3	14.3	39.493	0	20.656	1447100000	22	350	26.3901	26.1374	26.2638	26.5367	26.4762	26.6185	26.5081	26.7484
4.79986	-1.34235	A0A9P9KYB0	FAD-binding domain-containing protein	391	B0J15DRAFT_441629		FAD binding [GO:0071949]; monooxygenase activity [GO:0004497]	GO:0004497; GO:0071949		11	11	11	10.8	10.8	10.8	168.92	0	55.644	571970000	34	1514	23.2936	23.6161	23.6153	23.4467	24.6939	24.7835	24.8212	25.0426
1.15298	0.255174	A0A9P9KYE2	P-loop containing nucleoside triphosphate hydrolase protein	401	B0J15DRAFT_486773		ATP binding [GO:0005524]; ATP hydrolysis activity [GO:0016887]; GTP binding [GO:0005525]	GO:0005524; GO:0005525; GO:0005737; GO:0016887		6	4	4	13.3	10.1	10.1	55.243	0	21.021	1648200000	51	504	25.9058	25.7601	25.8383	26.0328	25.3654	25.8558	25.655	25.64
2.26842	0.15064	A0A9P9KYM5	NADP-dependent oxidoreductase domain-containing protein	350	B0J15DRAFT_486910		oxidoreductase activity [GO:0016491]	GO:0016491		14	14	14	17.7	17.7	17.7	81.589	0	96.779	10160000000	107	756	27.6255	27.5772	27.6139	27.6324	27.5304	27.5067	27.4088	27.4006
0.890103	0.202516	A0A9P9KYM9	ABC-2 type transporter-domain-containing protein	1514	B0J15DRAFT_417245		ABC-type transporter activity [GO:0140359]; ATP binding [GO:0005524]; ATP hydrolysis activity [GO:0016887]	GO:0005524; GO:0016020; GO:0016887; GO:0140359		5	5	5	24.3	24.3	24.3	22.957	0	28.491	2498100000	25	206	27.3549	27.0434	27.3514	27.5092	27.0847	27.0603	27.0145	27.2894
1.18375	0.162058	A0A9P9KYR8	Serine hydroxymethyltransferase (EC 2.1.2.1)	504	B0J15DRAFT_591094	glycine biosynthetic process from serine [GO:0019264]; tetrahydrofolate interconversion [GO:0035999]	glycine hydroxymethyltransferase activity [GO:0004372]; pyridoxal phosphate binding [GO:0030170]	GO:0004372; GO:0005739; GO:0019264; GO:0030170; GO:0035999		8	8	8	15	15	15	70.23	0	30.844	2946500000	50	614	26.642	26.4601	26.5052	26.4902	26.4674	26.3853	26.4055	26.191
0.642171	-0.155446	A0A9P9KYU3	Polyadenylate-binding protein (PABP)	756	B0J15DRAFT_509539	regulation of translation [GO:0006417]	RNA binding [GO:0003723]	GO:0003723; GO:0005737; GO:0006417		4	4	4	12.2	12.2	12.2	49.698	0	98.717	3121300000	34	444	26.6913	26.909	26.9092	27.1898	27.0256	26.9776	27.2285	27.0893
0.438897	0.997734	A0A9P9KYU8	Phosphoribosyltransferase-like protein	206	B0J15DRAFT_389073	GMP salvage [GO:0032263]; hypoxanthine metabolic process [GO:0046100]; IMP salvage [GO:0032264]; XMP salvage [GO:0032265]	hypoxanthine phosphoribosyltransferase activity [GO:0004422]	GO:0004422; GO:0005737; GO:0032263; GO:0032264; GO:0032265; GO:0046100		5	5	4	14.6	14.6	11	38.57	0	23.869	1725400000	18	362	27.0838	26.8623	27.089	26.9133	22.9474	27.0479	26.9311	27.031
0.910842	0.123943	A0A9P9KYV1	Lysine--tRNA ligase (EC 6.1.1.6) (Lysyl-tRNA synthetase)	614	B0J15DRAFT_461389	lysyl-tRNA aminoacylation [GO:0006430]	ATP binding [GO:0005524]; lysine-tRNA ligase activity [GO:0004824]; tRNA binding [GO:0000049]	GO:0000049; GO:0004824; GO:0005524; GO:0005829; GO:0006430		16	16	16	24.8	24.8	24.8	114.98	0	87.721	2213700000	82	1055	25.3222	25.4252	25.3766	25.46	25.1578	25.35	25.4056	25.1748
0.105561	-0.0334086	A0A9P9KYV5	Cysteine proteinase 1, mitochondrial (EC 3.4.22.40)	444	B0J15DRAFT_214137	homocysteine catabolic process [GO:0043418]; proteolysis [GO:0006508]; response to toxic substance [GO:0009636]	cysteine-type aminopeptidase activity [GO:0070005]	GO:0005739; GO:0006508; GO:0009636; GO:0043418; GO:0070005		5	5	5	13.1	13.1	13.1	55.781	0	32.463	4123500000	38	525	27.9568	28.4173	28.3557	28.3923	28.4059	28.3647	28.2581	28.2272
0.158967	0.0602913	A0A9P9KYV9	Phospho-2-dehydro-3-deoxyheptonate aldolase (EC 2.5.1.54)	362	B0J15DRAFT_484038	amino acid biosynthetic process [GO:0008652]; aromatic amino acid family biosynthetic process [GO:0009073]	3-deoxy-7-phosphoheptulonate synthase activity [GO:0003849]	GO:0003849; GO:0005737; GO:0008652; GO:0009073		2	2	2	12.6	12.6	12.6	19.368	0	4.035	2122700000	16	175	27.1444	27.0581	27.3188	27.4426	27.0049	27.288	26.9694	27.4605
1.57227	-0.272607	A0A9P9KYW0	Glycine cleavage system P protein (EC 1.4.4.2)	1055	B0J15DRAFT_484080	glycine decarboxylation via glycine cleavage system [GO:0019464]	glycine binding [GO:0016594]; glycine dehydrogenase (decarboxylating) activity [GO:0004375]; pyridoxal phosphate binding [GO:0030170]	GO:0004375; GO:0005739; GO:0005960; GO:0016594; GO:0019464; GO:0030170		6	6	6	19.8	19.8	19.8	23.753	0	23.115	4436200000	29	212	27.7985	27.5125	27.4795	27.4659	27.884	27.7896	27.7226	27.9507
0.950138	-0.130082	A0A9P9KYY1	Surface antigen-domain-containing protein	525	B0J15DRAFT_483923	protein insertion into mitochondrial outer membrane [GO:0045040]		GO:0005741; GO:0045040		14	14	14	31.9	31.9	31.9	58.059	0	219.04	9666600000	95	526	27.5752	27.6636	27.6236	27.8067	27.7007	27.8848	27.8787	27.7252
0.252208	-0.401021	A0A9P9KYY6	Uncharacterized protein	175	B0J15DRAFT_484116					20	20	20	48.6	48.6	48.6	61.695	0	203.66	7309100000	101	556	26.8072	26.5695	27.8044	28.0609	26.431	27.3839	28.9677	28.0635
0.749577	0.123528	A0A9P9KZ26	60S ribosomal protein L13	212	B0J15DRAFT_461150	translation [GO:0006412]	RNA binding [GO:0003723]; structural constituent of ribosome [GO:0003735]	GO:0003723; GO:0003735; GO:0006412; GO:0022625		19	19	19	23.4	23.4	23.4	98.456	0	130.19	7128600000	154	885	26.9507	26.7689	26.8395	26.9965	26.8559	26.8721	26.6058	26.7277
1.00503	0.376487	A0A9P9KZ33	Acetyl-CoA hydrolase (EC 3.1.2.1) (Acetyl-CoA deacylase)	526	B0J15DRAFT_200918	acetate metabolic process [GO:0006083]	acetate CoA-transferase activity [GO:0008775]; acetyl-CoA hydrolase activity [GO:0003986]	GO:0003986; GO:0005739; GO:0006083; GO:0008775		4	4	1	16	16	4.9	37.121	0	16.896	387750000	19	326	24.6872	24.3689	24.5047	24.4601	23.6188	24.2037	24.474	24.2186
1.64885	-0.35935	A0A9P9KZ34	Phosphoenolpyruvate carboxykinase (ATP) (EC 4.1.1.49)	556	B0J15DRAFT_484253	gluconeogenesis [GO:0006094]	ATP binding [GO:0005524]; phosphoenolpyruvate carboxykinase (ATP) activity [GO:0004612]	GO:0004612; GO:0005524; GO:0005829; GO:0006094		6	6	6	25.4	25.4	25.4	19.41	0	16.766	5007300000	40	173	27.644	27.9287	27.7605	27.9274	27.9277	28.2001	28.1792	28.3912
1.26145	0.218853	A0A9P9KZ43	Probable endonuclease LCL3 (Probable endonuclease lcl3)	885	B0J15DRAFT_509673	mRNA catabolic process [GO:0006402]; regulatory ncRNA-mediated gene silencing [GO:0031047]	nuclease activity [GO:0004518]; RNA binding [GO:0003723]	GO:0003723; GO:0004518; GO:0005634; GO:0005829; GO:0006402; GO:0031047; GO:0031332		3	3	3	12.7	12.7	12.7	33.543	0	29.512	1738300000	22	307	26.4037	26.6873	26.4573	26.6125	26.3997	26.3551	26.1319	26.3987
0.481787	-0.046524	A0A9P9KZ44	Cyclin-dependent kinase 1 (EC 2.7.11.22)	326	B0J15DRAFT_206967	G1/S transition of mitotic cell cycle [GO:0000082]; regulation of G2/M transition of mitotic cell cycle [GO:0010389]; regulation of gene expression [GO:0010468]; signal transduction [GO:0007165]	ATP binding [GO:0005524]; cyclin binding [GO:0030332]; cyclin-dependent protein serine/threonine kinase activity [GO:0004693]	GO:0000082; GO:0000307; GO:0004693; GO:0005524; GO:0005634; GO:0005737; GO:0007165; GO:0010389; GO:0010468; GO:0030332		14	14	14	22.8	22.8	22.8	82.151	0	58.887	2119300000	77	751	25.4162	25.2802	25.3524	25.2978	25.3731	25.2996	25.4435	25.4164
0.654916	1.50087	A0A9P9KZ79	ATP synthase subunit d, mitochondrial	173	B0J15DRAFT_218601	proton motive force-driven ATP synthesis [GO:0015986]	proton transmembrane transporter activity [GO:0015078]	GO:0005743; GO:0015078; GO:0015986; GO:0045263		5	5	4	17.5	17.5	15.4	51.673	0	28.693	1097000000	21	469	25.9596	26.4996	27.0257	26.5022	23.3647	26.9895	22.911	26.7184
2.34015	0.303354	A0A9P9KZB3	S-methyl-5'-thioadenosine phosphorylase (EC 2.4.2.28) (5'-methylthioadenosine phosphorylase) (MTA phosphorylase) (MTAP) (MTAPase)	307	B0J15DRAFT_207787	L-methionine salvage from methylthioadenosine [GO:0019509]; purine ribonucleoside salvage [GO:0006166]	S-methyl-5-thioadenosine phosphorylase activity [GO:0017061]	GO:0005634; GO:0005829; GO:0006166; GO:0017061; GO:0019509		9	9	9	12.1	12.1	12.1	113.72	0	138.99	745130000	31	1012	25.1292	25.3983	25.2806	25.4146	24.9481	25.0326	24.9958	25.0328
0.961819	0.0987759	A0A9P9KZC0	Uncharacterized protein	751	B0J15DRAFT_218949		ATP binding [GO:0005524]; ATP-dependent protein folding chaperone [GO:0140662]	GO:0005524; GO:0140662		12	12	12	21.3	21.3	21.3	76.306	0	86.151	2602900000	82	701	26.4967	26.3831	26.3226	26.3319	26.2582	26.3598	26.3173	26.2038
0.0189454	-0.00313711	A0A9P9KZC8	homogentisate 1,2-dioxygenase (EC 1.13.11.5)	469	B0J15DRAFT_203883	L-phenylalanine catabolic process [GO:0006559]; tyrosine metabolic process [GO:0006570]	homogentisate 1,2-dioxygenase activity [GO:0004411]; metal ion binding [GO:0046872]	GO:0004411; GO:0005737; GO:0006559; GO:0006570; GO:0046872		7	7	7	18.5	18.5	18.5	56.81	0	104.95	1711200000	49	520	25.7326	25.7173	25.7555	25.6853	25.588	25.7011	25.7715	25.8427
1.86465	0.162612	A0A9P9KZF0	Peptidase family M1-domain-containing protein	1012	B0J15DRAFT_484044	peptide catabolic process [GO:0043171]; proteolysis [GO:0006508]	metalloaminopeptidase activity [GO:0070006]; peptide binding [GO:0042277]; zinc ion binding [GO:0008270]	GO:0005615; GO:0005737; GO:0006508; GO:0008270; GO:0016020; GO:0042277; GO:0043171; GO:0070006		12	12	12	47	47	47	40.257	0	76.975	4988700000	84	364	27.0505	26.8923	27.0716	27.0398	26.8569	26.9143	26.8097	26.8229
3.05052	-0.277406	A0A9P9KZF1	Elongation factor 1-alpha (ERF-3) (ERF2) (Eukaryotic peptide chain release factor GTP-binding subunit) (Polypeptide release factor 3) (Translation release factor 3)	701	B0J15DRAFT_388825	nuclear-transcribed mRNA catabolic process, deadenylation-dependent decay [GO:0000288]	GTP binding [GO:0005525]; GTPase activity [GO:0003924]; translation release factor activity [GO:0003747]	GO:0000288; GO:0003747; GO:0003924; GO:0005525; GO:0005737		6	6	6	16.1	16.1	16.1	63.742	0	77.013	37838000000	83	560	30.4787	30.6354	30.4401	30.4827	30.829	30.7799	30.7742	30.7634
0.432399	0.0645685	A0A9P9KZG1	Phosphotransferase (EC 2.7.1.-)	520	B0J15DRAFT_389083	glucose metabolic process [GO:0006006]; glycolytic process [GO:0006096]; intracellular glucose homeostasis [GO:0001678]	ATP binding [GO:0005524]; D-glucose binding [GO:0005536]; fructokinase activity [GO:0008865]; glucokinase activity [GO:0004340]	GO:0001678; GO:0004340; GO:0005524; GO:0005536; GO:0005739; GO:0005829; GO:0006006; GO:0006096; GO:0008865		4	4	4	8.6	8.6	8.6	52.067	0	10.26	1856200000	28	477	26.446	26.5101	26.6141	26.6745	26.4453	26.5868	26.5484	26.4061
0.365013	0.0781054	A0A9P9KZH4	Mannose-1-phosphate guanyltransferase (EC 2.7.7.13) (GDP-mannose pyrophosphorylase) (GTP-mannose-1-phosphate guanylyltransferase)	364	B0J15DRAFT_484799	GDP-mannose biosynthetic process [GO:0009298]	GTP binding [GO:0005525]; mannose-1-phosphate guanylyltransferase (GTP) activity [GO:0004475]	GO:0004475; GO:0005525; GO:0009298		5	5	5	16.6	16.6	16.6	33.15	0	13.388	901930000	27	301	25.7874	25.7386	25.5699	25.8873	25.5442	25.8489	25.6547	25.623
0.35295	0.0732193	A0A9P9KZI1	Translation initiation factor 5A-like N-terminal domain-containing protein	560	B0J15DRAFT_591319	positive regulation of translational elongation [GO:0045901]	ribosome binding [GO:0043022]; RNA binding [GO:0003723]; translation elongation factor activity [GO:0003746]	GO:0003723; GO:0003746; GO:0043022; GO:0045901		6	6	6	12.8	12.8	12.8	66.464	0	29.629	1098100000	38	600	25.3129	25.0964	25.2099	25.4483	25.1525	25.0803	25.3017	25.2401
0.952627	-0.228024	A0A9P9KZI3	PH domain-containing protein	477	B0J15DRAFT_208304					12	12	12	34.6	34.6	34.6	29.815	0	39.249	5898700000	90	266	27.4418	27.2762	27.2799	27.3393	27.5748	27.2382	27.6559	27.7804
1.71879	-0.931495	A0A9P9KZK5	Mitochondrial carrier domain-containing protein	301	B0J15DRAFT_484276	transmembrane transport [GO:0055085]		GO:0005743; GO:0055085		1	1	1	9.4	9.4	9.4	25.185	0	15.981	232670000	12	235	22.827	23.486	24.124	23.2164	24.3526	24.3765	24.5857	24.0646
2.3786	-0.845119	A0A9P9KZK6	Electron transfer flavoprotein-ubiquinone oxidoreductase (ETF-QO) (EC 1.5.5.1)	600	B0J15DRAFT_509536		4 iron, 4 sulfur cluster binding [GO:0051539]; electron-transferring-flavoprotein dehydrogenase activity [GO:0004174]; metal ion binding [GO:0046872]	GO:0004174; GO:0005743; GO:0046872; GO:0051539		4	4	4	18.4	18.4	18.4	17.78	0	8.6098	4746600000	22	158	27.8216	28.0455	27.3946	27.6937	28.7136	28.197	28.6599	28.7653
0.251208	-0.0668387	A0A9P9KZL4	60S ribosomal protein L8	266	B0J15DRAFT_576187	ribosome biogenesis [GO:0042254]	RNA binding [GO:0003723]	GO:0003723; GO:0022625; GO:0042254		8	8	8	18.4	18.4	18.4	53.899	0	69.044	1183000000	36	488	25.468	25.5939	25.5429	25.1749	25.4007	25.5392	25.6526	25.4546
2.22998	-0.358133	A0A9P9KZL5	3,4-dihydroxy-2-butanone 4-phosphate synthase (DHBP synthase) (EC 4.1.99.12)	235	B0J15DRAFT_207948	riboflavin biosynthetic process [GO:0009231]	3,4-dihydroxy-2-butanone-4-phosphate synthase activity [GO:0008686]; metal ion binding [GO:0046872]	GO:0005758; GO:0005829; GO:0008686; GO:0009231; GO:0046872		2	2	2	4.9	4.9	4.9	65.884	0	8.1638	360330000	18	613	24.5564	24.3007	24.3099	24.3401	24.6125	24.8877	24.7741	24.6655
0.230616	0.0438828	A0A9P9KZM8	Ribosomal protein L24e-domain-containing protein	158	B0J15DRAFT_485144	cytoplasmic translation [GO:0002181]	mRNA binding [GO:0003729]; structural constituent of ribosome [GO:0003735]	GO:0002181; GO:0003729; GO:0003735; GO:0022625		4	4	4	19.5	19.5	19.5	29.603	0	18.848	1145900000	23	272	25.9877	26.027	25.9554	26.1149	25.9988	26.1433	25.8102	25.9572
0.244256	0.197818	A0A9P9KZN6	26S proteasome subunit RPN7-domain-containing protein	488	B0J15DRAFT_208831	proteasome-mediated ubiquitin-dependent protein catabolic process [GO:0043161]		GO:0005838; GO:0043161		4	4	4	9.4	9.4	9.4	71.144	0	7.9098	124430000	14	657	23.796	23.9978	22.6849	23.5895	23.0062	23.1947	23.743	23.3329
1.69512	0.27456	A0A9P9KZP1	aldehyde dehydrogenase (NAD(+)) (EC 1.2.1.3)	613	B0J15DRAFT_216363		oxidoreductase activity, acting on the aldehyde or oxo group of donors, NAD or NADP as acceptor [GO:0016620]	GO:0016620		6	6	6	30.6	30.6	30.6	16.619	0	50.357	14501000000	69	147	29.1156	28.8763	28.8285	28.986	28.7789	28.7801	28.5977	28.5514
0.0212179	0.00387049	A0A9P9KZP3	F-actin-capping protein subunit alpha	272	B0J15DRAFT_461351	actin cytoskeleton organization [GO:0030036]; barbed-end actin filament capping [GO:0051016]	actin filament binding [GO:0051015]	GO:0008290; GO:0030036; GO:0030479; GO:0051015; GO:0051016		4	4	4	40.7	40.7	40.7	18.499	0	19.2	2145600000	39	167	26.9676	27.1039	27.0813	27.126	27.2113	27.0003	26.989	27.0627
0.265094	-0.188348	A0A9P9KZQ5	Signal recognition particle, alpha subunit, N-terminal-domain-containing protein	657	B0J15DRAFT_388271	intracellular protein transport [GO:0006886]; SRP-dependent cotranslational protein targeting to membrane [GO:0006614]	ATP hydrolysis activity [GO:0016887]; GTP binding [GO:0005525]; GTPase activity [GO:0003924]; signal recognition particle binding [GO:0005047]	GO:0003924; GO:0005047; GO:0005525; GO:0005785; GO:0006614; GO:0006886; GO:0016887		3	3	3	14.1	14.1	14.1	43.578	0	7.3317	104770000	16	396	22.1903	23.1805	23.0965	23.1864	22.6319	23.2018	23.1779	23.3954
1.05283	0.172581	A0A9P9KZQ7	Ribosomal protein L14-domain-containing protein	147	B0J15DRAFT_591453	ribosomal large subunit biogenesis [GO:0042273]; translation [GO:0006412]	RNA binding [GO:0003723]; structural constituent of ribosome [GO:0003735]	GO:0003723; GO:0003735; GO:0006412; GO:0022625; GO:0042273		4	4	4	20.5	20.5	20.5	23.05	0	61.256	6062700000	31	210	28.8765	28.7007	28.7932	28.9733	28.7505	28.7524	28.4886	28.6619
0.28831	0.0405717	A0A9P9KZR6	Ubiquitin-conjugating enzyme E2 2 (E2 ubiquitin-conjugating enzyme 2) (Ubiquitin carrier protein UBC2) (Ubiquitin-protein ligase UBC2)	167	B0J15DRAFT_218645		ATP binding [GO:0005524]; transferase activity [GO:0016740]	GO:0005524; GO:0016740		11	11	11	36.5	36.5	36.5	35.493	0	52.444	109060000000	146	323	31.1153	31.1087	31.2387	31.3385	31.1928	31.1834	31.1012	31.1615
0.619041	0.116542	A0A9P9KZT3	3-methyl-2-oxobutanoate dehydrogenase (2-methylpropanoyl-transferring) (EC 1.2.4.4)	396	B0J15DRAFT_484597	branched-chain amino acid catabolic process [GO:0009083]; response to nutrient [GO:0007584]	catalytic activity [GO:0003824]	GO:0003824; GO:0007584; GO:0009083		4	4	4	4.5	4.5	4.5	120.41	0	12.698	345330000	26	1082	23.9926	24.0956	24.2592	24.0992	24.0478	23.7868	24.0466	24.0992
0.874236	0.133416	A0A9P9KZU2	Nascent polypeptide-associated complex subunit alpha (Alpha-NAC)	210	B0J15DRAFT_485334	protein transport [GO:0015031]		GO:0005854; GO:0015031		13	13	13	41.8	41.8	41.8	36.025	0	322.35	7765900000	92	311	27.5202	27.6129	27.5716	27.7461	27.5144	27.6336	27.3829	27.3862
0.0769484	0.0151744	A0A9P9KZU7	Transaldolase (EC 2.2.1.2)	323	B0J15DRAFT_218120	carbohydrate metabolic process [GO:0005975]; pentose-phosphate shunt, non-oxidative branch [GO:0009052]	transaldolase activity [GO:0004801]	GO:0004801; GO:0005737; GO:0005975; GO:0009052		20	20	20	21.7	21.7	21.7	141.84	0	122.84	2235300000	112	1271	25.5157	25.5906	25.3481	25.5256	25.6186	25.421	25.4056	25.4741
0.674128	0.150158	A0A9P9KZV0	Helicase-like protein	1082	B0J15DRAFT_485053					2	2	2	25.7	25.7	25.7	12.738	0	10.051	820390000	23	113	25.5787	25.7896	25.9127	25.9139	25.6598	25.4499	25.6848	25.7999
0.405817	-0.0606365	A0A9P9KZV5	RNA helicase (EC 3.6.4.13)	311	B0J15DRAFT_485585	mRNA transport [GO:0051028]; RNA splicing [GO:0008380]	ATP binding [GO:0005524]; helicase activity [GO:0004386]; hydrolase activity [GO:0016787]; RNA binding [GO:0003723]	GO:0003723; GO:0004386; GO:0005524; GO:0005681; GO:0008380; GO:0016787; GO:0051028		15	15	15	24	24	24	103.34	0	79.805	2912100000	98	945	26	26.0294	25.8813	25.8362	26.0225	25.9963	25.8726	26.0979
0.361608	-0.0391712	A0A9P9KZX3	Oxysterol-binding protein-domain-containing protein	1271	B0J15DRAFT_485096	endocytosis [GO:0006897]; exocytosis [GO:0006887]; lipid transport [GO:0006869]; maintenance of cell polarity [GO:0030011]; piecemeal microautophagy of the nucleus [GO:0034727]	sterol binding [GO:0032934]	GO:0005635; GO:0005829; GO:0005886; GO:0006869; GO:0006887; GO:0006897; GO:0030011; GO:0032934; GO:0034727; GO:0097038		21	21	21	47.2	47.2	47.2	49.876	0	195.01	267330000000	489	460	32.7653	32.6728	32.6517	32.5566	32.7531	32.6887	32.6632	32.698
1.21849	-0.254306	A0A9P9KZX7	Stress-response A/B barrel domain-containing protein	113	B0J15DRAFT_461421					9	9	9	36.2	36.2	36.2	46.211	0	52.607	804110000	39	426	24.6363	24.3528	24.6419	24.2961	24.6124	24.651	24.8207	24.8603
1.16389	0.19874	A0A9P9KZX9	Protein transport protein SEC24 (Protein transport protein sec24)	945	B0J15DRAFT_387776	COPII-coated vesicle cargo loading [GO:0090110]; intracellular protein transport [GO:0006886]	SNARE binding [GO:0000149]; zinc ion binding [GO:0008270]	GO:0000139; GO:0000149; GO:0005789; GO:0006886; GO:0008270; GO:0030127; GO:0070971; GO:0090110		12	12	12	24.1	24.1	24.1	64.303	0	171.72	4669800000	72	581	27.0451	26.808	26.9977	26.9642	26.7132	26.8458	26.5667	26.8943
0.189292	-0.0598378	A0A9P9KZZ3	Elongation factor 1-alpha	460	B0J15DRAFT_485664		GTP binding [GO:0005525]; GTPase activity [GO:0003924]; translation elongation factor activity [GO:0003746]	GO:0003746; GO:0003924; GO:0005525; GO:0005737		7	7	7	26.1	26.1	26.1	39.057	0	64.927	4315200000	69	364	26.9191	26.5625	26.6065	26.6799	26.7525	26.989	26.5225	26.7434
1.70385	0.419956	A0A9P9KZZ4	Acyl-CoA dehydrogenase/oxidase	426	B0J15DRAFT_440543	L-leucine catabolic process [GO:0006552]	3-methylbutanoyl-CoA dehydrogenase activity [GO:0008470]; flavin adenine dinucleotide binding [GO:0050660]	GO:0006552; GO:0008470; GO:0050660		5	5	5	39.1	39.1	39.1	16.605	0	58.127	2402600000	31	151	27.9166	27.6247	27.5369	27.5632	27.4706	27.329	27.1507	27.0112
0.183566	0.0391192	A0A9P9KZZ7	aspartate--tRNA ligase (EC 6.1.1.12)	581	B0J15DRAFT_217495	aspartyl-tRNA aminoacylation [GO:0006422]	aspartate-tRNA ligase activity [GO:0004815]; ATP binding [GO:0005524]; RNA binding [GO:0003723]	GO:0003723; GO:0004815; GO:0005524; GO:0005829; GO:0006422; GO:0017101		4	4	4	13.1	13.1	13.1	25.973	0	50.814	2169700000	21	229	27.0298	26.7452	27.0111	27.0622	26.8637	27.003	26.8449	26.9801
1.90135	2.11836	A0A9P9L025	aspartate-semialdehyde dehydrogenase (EC 1.2.1.11)	364	B0J15DRAFT_485026	lysine biosynthetic process [GO:0009085]; methionine biosynthetic process [GO:0009086]; threonine biosynthetic process [GO:0009088]	aspartate-semialdehyde dehydrogenase activity [GO:0004073]; NAD binding [GO:0051287]; NADP binding [GO:0050661]; protein dimerization activity [GO:0046983]	GO:0004073; GO:0009085; GO:0009086; GO:0009088; GO:0046983; GO:0050661; GO:0051287		2	2	2	17.5	17.5	17.5	15.89	0	5.0707	446780000	12	154	26.1742	25.158	25.8976	25.8317	25.2934	23.2626	23.279	22.753
0.937653	-0.219037	A0A9P9L026	Nascent polypeptide-associated complex subunit beta	151	B0J15DRAFT_509648			GO:0005737		5	5	5	21	21	21	37.845	0	17.07	1081800000	51	352	25.2354	25.3435	25.4196	24.9046	25.4479	25.3837	25.5445	25.4031
1.09633	-1.41009	A0A9P9L029	ATPase, V1/A1 complex, subunit E	229	B0J15DRAFT_417877		proton-transporting ATPase activity, rotational mechanism [GO:0046961]	GO:0033178; GO:0046961		7	7	7	18.6	18.6	18.6	60.98	0	34.998	1490400000	38	542	24.6648	23.5508	25.4293	25.8688	25.4194	25.7299	27.3297	26.6751
0.608304	0.760268	A0A9P9L054	Superoxide dismutase [Cu-Zn] (EC 1.15.1.1)	154	B0J15DRAFT_591417	cellular response to oxidative stress [GO:0034599]; superoxide metabolic process [GO:0006801]	copper ion binding [GO:0005507]; oxidoreductase activity [GO:0016491]	GO:0005507; GO:0005737; GO:0006801; GO:0016491; GO:0034599		1	1	1	6.4	6.4	6.4	33.179	0	49.848	807270000	15	298	25.978	26.1755	26.437	26.5933	23.8564	26.1535	25.737	26.3958
0.590169	0.13518	A0A9P9L068	Ornithine carbamoyltransferase, mitochondrial (EC 2.1.3.3) (Ornithine transcarbamylase)	352	B0J15DRAFT_480888	arginine biosynthetic process via ornithine [GO:0042450]; citrulline biosynthetic process [GO:0019240]	amino acid binding [GO:0016597]; ornithine carbamoyltransferase activity [GO:0004585]	GO:0004585; GO:0005759; GO:0016597; GO:0019240; GO:0042450		4	4	4	16.6	16.6	16.6	42.867	0	12.875	337120000	26	392	24.0476	24.1773	24.1923	23.9962	24.2115	23.9415	23.9789	23.7407
0.0741043	-0.0255094	A0A9P9L076	Malate synthase (EC 2.3.3.9)	542	B0J15DRAFT_389677	glyoxylate cycle [GO:0006097]; tricarboxylic acid cycle [GO:0006099]	malate synthase activity [GO:0004474]	GO:0004474; GO:0005782; GO:0006097; GO:0006099		3	3	3	30.2	30.2	30.2	12.792	0	51.128	798370000	24	116	25.4769	25.4081	25.55	25.9148	25.7505	25.543	25.6233	25.535
0.469702	-0.422503	A0A9P9L087	NADP-dependent oxidoreductase domain-containing protein	298	B0J15DRAFT_168083	small molecule metabolic process [GO:0044281]	aldo-keto reductase (NADPH) activity [GO:0004033]; oxidoreductase activity, acting on NAD(P)H as acceptor [GO:0016652]	GO:0004033; GO:0016652; GO:0044281		2	2	2	4.6	4.6	4.6	53.338	0	6.2789	300110000	16	480	24.1911	24.2182	22.6031	24.2728	24.2841	24.2255	24.2021	24.2636
0.874363	-1.49821	A0A9P9L0A5	Chitin biosynthesis protein CHS5	392	B0J15DRAFT_440793	conjugation with cellular fusion [GO:0000747]; Golgi to plasma membrane transport [GO:0006893]	protein dimerization activity [GO:0046983]	GO:0000747; GO:0005802; GO:0006893; GO:0034044; GO:0046983		2	2	2	25.8	25.8	25.8	6.9828	0	9.4859	1321100000	19	62	26.326	22.8729	26.4547	26.04	26.9308	26.8727	26.6352	27.2478
2.63633	0.359889	A0A9P9L0C8	Synaptobrevin-domain-containing protein	116	B0J15DRAFT_219721	vesicle-mediated transport [GO:0016192]		GO:0016020; GO:0016192		5	5	5	7.5	7.5	7.5	108.61	0	20.113	503520000	29	967	24.6152	24.7562	24.6094	24.8656	24.4072	24.3838	24.3683	24.2474
1.36875	0.166987	A0A9P9L0G1	phosphoserine phosphatase (EC 3.1.3.3) (O-phosphoserine phosphohydrolase)	480	B0J15DRAFT_220020	L-serine biosynthetic process [GO:0006564]	L-phosphoserine phosphatase activity [GO:0036424]; magnesium ion binding [GO:0000287]	GO:0000287; GO:0005737; GO:0006564; GO:0036424		9	9	9	17.9	17.9	17.9	63.863	0	31.961	2785100000	68	563	26.8157	26.7505	26.7001	26.7171	26.4347	26.5624	26.5914	26.727
1.46675	0.355297	A0A9P9L0H1	Uncharacterized protein	62	B0J15DRAFT_544511					13	13	13	29.3	29.3	29.3	64.333	0	75.83	3258900000	95	574	26.4894	26.4424	26.826	26.7038	26.1425	26.1308	26.2353	26.532
0.192798	-0.132844	A0A9P9L0H8	Dolichyl-phosphate-mannose--protein mannosyltransferase (EC 2.4.1.109)	967	B0J15DRAFT_226885		dolichyl-phosphate-mannose-protein mannosyltransferase activity [GO:0004169]	GO:0004169; GO:0005789		17	17	17	45.9	45.9	45.9	60.821	0	323.31	23723000000	169	553	27.8836	28.0216	28.3189	28.6469	27.8866	28.1834	28.8839	28.4486
0.239105	-0.0237427	A0A9P9L0I3	asparagine--tRNA ligase (EC 6.1.1.22) (Asparaginyl-tRNA synthetase)	563	B0J15DRAFT_485919	asparaginyl-tRNA aminoacylation [GO:0006421]	asparagine-tRNA ligase activity [GO:0004816]; ATP binding [GO:0005524]	GO:0004816; GO:0005524; GO:0005737; GO:0006421		26	26	26	34.8	34.8	34.8	101	0	106.68	4930400000	152	916	26.6729	26.607	26.513	26.5514	26.6234	26.6221	26.5509	26.6428
0.16893	-0.03092	A0A9P9L0J4	Sulfate adenylyltransferase (EC 2.7.7.4) (ATP-sulfurylase) (Sulfate adenylate transferase) (SAT)	574	MET3 B0J15DRAFT_224061	cysteine biosynthetic process [GO:0019344]; hydrogen sulfide biosynthetic process [GO:0070814]; methionine biosynthetic process [GO:0009086]; sulfate assimilation via adenylyl sulfate reduction [GO:0010134]; sulfate assimilation, phosphoadenylyl sulfate reduction by phosphoadenylyl-sulfate reductase (thioredoxin) [GO:0019379]	adenylylsulfate kinase activity [GO:0004020]; ATP binding [GO:0005524]; sulfate adenylyltransferase (ATP) activity [GO:0004781]	GO:0004020; GO:0004781; GO:0005524; GO:0005737; GO:0009086; GO:0010134; GO:0019344; GO:0019379; GO:0070814		8	8	8	38.3	38.3	38.3	34.793	0	58.716	2120000000	57	295	26.0108	26.1168	26.1345	26.0434	26.1816	26.0223	25.9766	26.2487
1.8422	0.342978	A0A9P9L0K5	MmgE/PrpD family-domain-containing protein	553	B0J15DRAFT_485863	propionate metabolic process, methylcitrate cycle [GO:0019679]	2 iron, 2 sulfur cluster binding [GO:0051537]; 2-methylcitrate dehydratase activity [GO:0047547]	GO:0005739; GO:0019679; GO:0047547; GO:0051537		7	7	7	62.3	62.3	62.3	13.096	0	30.126	2601100000	54	114	26.5732	26.3896	26.3618	26.6292	26.2146	26.3261	26.0321	26.0091
1.70682	-0.106949	A0A9P9L0K7	Coatomer subunit gamma	916	B0J15DRAFT_223129	endoplasmic reticulum to Golgi vesicle-mediated transport [GO:0006888]; intra-Golgi vesicle-mediated transport [GO:0006891]; intracellular protein transport [GO:0006886]; protein secretion [GO:0009306]	structural molecule activity [GO:0005198]	GO:0000139; GO:0005198; GO:0005783; GO:0005793; GO:0006886; GO:0006888; GO:0006891; GO:0009306; GO:0030126		16	16	16	43.5	43.5	43.5	45.17	0	110.18	12694000000	127	430	28.0286	28.0951	28.0443	28.0465	28.2382	28.0886	28.1525	28.163
0.701355	0.13449	A0A9P9L0K9	Kinase-like domain-containing protein	295	B0J15DRAFT_163880		ATP binding [GO:0005524]; protein kinase activity [GO:0004672]	GO:0004672; GO:0005524; GO:0005634		3	3	3	4.8	4.8	4.8	69.429	0	7.6326	231260000	18	646	23.8206	23.4551	23.7938	23.5465	23.5036	23.5775	23.4737	23.5232
2.37639	0.270104	A0A9P9L0L6	Translation initiation factor SUI1	114	B0J15DRAFT_485967		translation initiation factor activity [GO:0003743]	GO:0003743		3	3	3	52.9	52.9	52.9	7.712	0	7.0035	1343800000	42	70	26.0988	26.0653	26.1028	25.8744	25.8396	25.7632	25.7373	25.7209
0.336433	-0.0440774	A0A9P9L0N2	RRM domain-containing protein	430	B0J15DRAFT_542592		mRNA binding [GO:0003729]	GO:0003729; GO:0005634; GO:0005737; GO:1990904		12	12	12	25.3	25.3	25.3	59.351	0	50.548	2814300000	77	546	26.029	25.9107	26.0078	25.8699	26.0877	26.0402	25.963	25.9028
1.08193	0.0469728	A0A9P9L0P0	VHS domain-containing protein	646	B0J15DRAFT_480714	Golgi to endosome transport [GO:0006895]; Golgi to vacuole transport [GO:0006896]; protein transport to vacuole involved in ubiquitin-dependent protein catabolic process via the multivesicular body sorting pathway [GO:0043328]	phosphatidylinositol binding [GO:0035091]; ubiquitin binding [GO:0043130]	GO:0005802; GO:0005829; GO:0006895; GO:0006896; GO:0035091; GO:0043130; GO:0043328		10	10	10	24.1	24.1	24.1	72.454	0	158.52	3681400000	74	673	26.6072	26.6796	26.7052	26.652	26.5951	26.6108	26.636	26.6143
1.24582	-0.1709	A0A9P9L0P6	Protein transporter Sec61 subunit gamma	70	B0J15DRAFT_544666	intracellular protein transport [GO:0006886]; protein targeting [GO:0006605]	protein transmembrane transporter activity [GO:0008320]	GO:0005789; GO:0006605; GO:0006886; GO:0008320		7	7	7	53	53	53	21.394	0	98.344	2403400000	35	185	26.2854	26.2014	26.2745	26.4681	26.4558	26.5742	26.5198	26.3633
2.53882	-0.274102	A0A9P9L0R7	Chaperonin Cpn60/TCP-1 family	546	B0J15DRAFT_165553		ATP binding [GO:0005524]; ATP hydrolysis activity [GO:0016887]; ATP-dependent protein folding chaperone [GO:0140662]; unfolded protein binding [GO:0051082]	GO:0005524; GO:0005832; GO:0016887; GO:0051082; GO:0140662		5	5	5	32.8	32.8	32.8	14.817	0	55.518	24701000000	91	137	30.5298	30.4172	30.5565	30.3782	30.792	30.652	30.8143	30.7199
1.77658	-0.268442	A0A9P9L0S3	CBS domain-containing protein	673	B0J15DRAFT_480784			GO:0016020		10	10	10	10.6	10.6	10.6	137.31	0	37.323	1625400000	55	1278	25.6509	25.7238	25.5229	25.6697	26.1118	25.7899	25.8747	25.8646
1.45234	0.158846	A0A9P9L0S4	Actin-related protein 2/3 complex subunit 4	185	B0J15DRAFT_461879	actin filament polymerization [GO:0030041]; Arp2/3 complex-mediated actin nucleation [GO:0034314]	actin filament binding [GO:0051015]	GO:0005885; GO:0030041; GO:0030479; GO:0034314; GO:0051015		20	20	20	37.2	37.2	37.2	54.337	0	176.47	18501000000	173	508	28.1702	28.2849	28.2815	28.3213	28.0609	28.163	28.2069	27.9917
2.45698	0.219616	A0A9P9L0S5	Histone H2B	137	B0J15DRAFT_388030		DNA binding [GO:0003677]; protein heterodimerization activity [GO:0046982]; structural constituent of chromatin [GO:0030527]	GO:0000786; GO:0003677; GO:0005634; GO:0030527; GO:0046982		6	6	6	10.9	10.9	10.9	70.095	0	24.7	847100000	35	722	25.058	25.1856	25.0745	25.0161	24.7953	24.9389	24.879	24.8425
2.62862	0.392233	A0A9P9L0S8	Protein transport protein SEC31 (Protein transport protein sec31)	1278	B0J15DRAFT_480937	COPII-coated vesicle cargo loading [GO:0090110]; endoplasmic reticulum organization [GO:0007029]; protein transport [GO:0015031]	structural molecule activity [GO:0005198]	GO:0005198; GO:0005789; GO:0007029; GO:0015031; GO:0030127; GO:0070971; GO:0090110		4	4	4	37.4	37.4	37.4	10.683	0	8.6982	6559200000	34	91	28.3715	28.2767	28.5044	28.4879	28.0755	27.9076	28.1479	27.9405
0.812669	0.145592	A0A9P9L0U2	Dihydrolipoyl dehydrogenase (EC 1.8.1.4)	508	B0J15DRAFT_480542	2-oxoglutarate metabolic process [GO:0006103]; pyruvate metabolic process [GO:0006090]	dihydrolipoyl dehydrogenase activity [GO:0004148]; flavin adenine dinucleotide binding [GO:0050660]	GO:0004148; GO:0005739; GO:0006090; GO:0006103; GO:0045252; GO:0050660		20	20	20	36.4	36.4	36.4	83.282	0	167.63	9343500000	134	761	27.0307	27.1929	27.2178	27.3839	27.0065	27.1131	27.1783	26.9451
0.46934	-0.275569	A0A9P9L0Y7	Nsp1-like C-terminal region-domain-containing protein	722	B0J15DRAFT_481913	protein import into nucleus [GO:0006606]; RNA export from nucleus [GO:0006405]	phospholipid binding [GO:0005543]; structural constituent of nuclear pore [GO:0017056]	GO:0005543; GO:0006405; GO:0006606; GO:0017056; GO:0044613		5	5	5	40	40	40	15.735	0	53.59	5426400000	44	135	28.2814	28.3524	27.2947	28.072	28.3725	27.9524	28.3741	28.4037
2.70084	0.240977	A0A9P9L0Z1	Cytochrome c oxidase, subunit VIb	91	B0J15DRAFT_480927			GO:0005739; GO:0045277		23	23	23	53.8	53.8	53.8	59.155	0	143.88	4825800000	115	539	26.4095	26.2797	26.3242	26.3949	26.0817	26.1997	26.0366	26.1263
1.34511	0.113256	A0A9P9L0Z3	NADH-ubiquinone oxidoreductase 78 kDa subunit, mitochondrial	761	B0J15DRAFT_388161	ATP synthesis coupled electron transport [GO:0042773]	4 iron, 4 sulfur cluster binding [GO:0051539]; metal ion binding [GO:0046872]; NADH dehydrogenase (ubiquinone) activity [GO:0008137]	GO:0008137; GO:0016020; GO:0042773; GO:0046872; GO:0051539		16	16	16	41.9	41.9	41.9	60.604	0	151.73	3651400000	119	556	26.1232	25.9271	25.9892	25.9874	25.8865	25.9444	25.871	25.8719
0.550134	-0.10257	A0A9P9L107	Ribosomal L27e protein family-domain-containing protein	135	B0J15DRAFT_170065	translation [GO:0006412]	structural constituent of ribosome [GO:0003735]	GO:0003735; GO:0005840; GO:0006412; GO:1990904		8	8	8	31.5	31.5	31.5	38.692	0	38.996	526480000	41	349	24.0354	24.166	24.2556	24.2099	24.4347	24.1364	24.3473	24.1588
0.669368	0.170805	A0A9P9L116	T-complex protein 1 subunit gamma	539	B0J15DRAFT_169564		ATP binding [GO:0005524]; ATP hydrolysis activity [GO:0016887]; ATP-dependent protein folding chaperone [GO:0140662]; unfolded protein binding [GO:0051082]	GO:0005524; GO:0005832; GO:0016887; GO:0051082; GO:0140662		10	10	10	18.9	18.9	18.9	64.044	0	56.12	818150000	43	572	25.4354	24.9935	25.3043	25.0008	24.8572	25.0667	25.0352	25.0917
1.12908	1.52849	A0A9P9L128	T-complex protein 1 subunit eta (TCP-1-eta) (CCT-eta)	556	B0J15DRAFT_480776		ATP binding [GO:0005524]; ATP hydrolysis activity [GO:0016887]; ATP-dependent protein folding chaperone [GO:0140662]; unfolded protein binding [GO:0051082]	GO:0005524; GO:0005832; GO:0016887; GO:0051082; GO:0140662		2	2	2	12.1	12.1	12.1	26.287	0	13.26	734910000	18	232	26.0113	25.6817	26.0204	25.9484	23.2139	23.1473	25.3474	25.8393
2.34048	0.204912	A0A9P9L133	Golgi phosphoprotein 3-domain-containing protein	349	B0J15DRAFT_164941	Golgi organization [GO:0007030]; Golgi to plasma membrane protein transport [GO:0043001]; Golgi vesicle budding [GO:0048194]; retrograde vesicle-mediated transport, Golgi to endoplasmic reticulum [GO:0006890]	phosphatidylinositol-4-phosphate binding [GO:0070273]	GO:0000139; GO:0005802; GO:0005829; GO:0006890; GO:0007030; GO:0031985; GO:0043001; GO:0048194; GO:0070273		7	7	7	53.3	53.3	53.3	18.739	0	70.937	4840800000	57	165	27.3624	27.4684	27.4187	27.4573	27.1464	27.2315	27.1798	27.3295
0.765126	-0.0619802	A0A9P9L146	Proteasome regulatory subunit C-terminal-domain-containing protein	572	B0J15DRAFT_171603	regulation of protein catabolic process [GO:0042176]; ubiquitin-dependent protein catabolic process [GO:0006511]	enzyme regulator activity [GO:0030234]	GO:0006511; GO:0008541; GO:0030234; GO:0042176		18	18	18	58.9	58.9	58.9	36.23	0	323.31	546510000000	522	338	33.5051	33.3901	33.4176	33.4994	33.505	33.5729	33.5384	33.4438
0.827806	-0.0553737	A0A9P9L152	Eukaryotic translation initiation factor 3 subunit K (eIF3k) (eIF-3 p25)	232	B0J15DRAFT_165547	formation of cytoplasmic translation initiation complex [GO:0001732]; regulation of translational initiation [GO:0006446]	ribosome binding [GO:0043022]; RNA binding [GO:0003723]; translation initiation factor activity [GO:0003743]	GO:0001732; GO:0003723; GO:0003743; GO:0005852; GO:0006446; GO:0016282; GO:0033290; GO:0043022		13	13	11	31.4	31.4	28.1	53.375	0	84.786	20533000000	97	484	29.0521	29.1369	29.077	29.1419	29.1804	29.214	29.1007	29.1344
0.324266	0.105752	A0A9P9L159	Plectin/S10 domain-containing protein	165	B0J15DRAFT_542730		RNA binding [GO:0003723]; structural constituent of ribosome [GO:0003735]	GO:0003723; GO:0003735; GO:0022627		7	7	7	28.5	28.5	28.5	33.902	0	50.292	2671000000	40	316	26.5097	26.6047	26.8097	26.9565	26.3935	26.6776	26.8404	26.5461
0.0441539	0.00708151	A0A9P9L162	Glyceraldehyde-3-phosphate dehydrogenase (EC 1.2.1.12)	338	B0J15DRAFT_387788	glucose metabolic process [GO:0006006]; glycolytic process [GO:0006096]	glyceraldehyde-3-phosphate dehydrogenase (NAD+) (phosphorylating) activity [GO:0004365]; NAD binding [GO:0051287]; NADP binding [GO:0050661]	GO:0004365; GO:0005829; GO:0006006; GO:0006096; GO:0050661; GO:0051287		8	8	8	55.4	55.4	55.4	14.828	0	170.27	17107000000	68	130	29.4002	29.5123	29.3326	29.3523	29.331	29.4397	29.3218	29.4766
0.157068	0.0270133	A0A9P9L163	Serine hydroxymethyltransferase (EC 2.1.2.1)	484	B0J15DRAFT_165953	glycine biosynthetic process from serine [GO:0019264]; tetrahydrofolate interconversion [GO:0035999]	glycine hydroxymethyltransferase activity [GO:0004372]; pyridoxal phosphate binding [GO:0030170]	GO:0004372; GO:0005739; GO:0019264; GO:0030170; GO:0035999		4	4	4	18.2	18.2	18.2	32.772	0	99.631	2765400000	34	292	26.7144	26.8102	26.8743	26.8076	26.8088	26.8782	26.6112	26.8002
0.440067	0.117792	A0A9P9L185	ClpP/crotonase-like domain-containing protein	316	B0J15DRAFT_521226	fatty acid beta-oxidation [GO:0006635]	lyase activity [GO:0016829]	GO:0005739; GO:0006635; GO:0016829		11	11	11	17.8	17.8	17.8	99.749	0	44.871	884410000	53	889	24.7156	24.7051	24.7568	24.369	24.5658	24.2862	24.6375	24.5858
1.54979	0.0784612	A0A9P9L198	Ribosomal protein S8	130	B0J15DRAFT_482639	translation [GO:0006412]	structural constituent of ribosome [GO:0003735]	GO:0003735; GO:0005840; GO:0006412; GO:1990904		14	14	14	40.6	40.6	40.6	49.717	0	74.78	1924700000	92	458	25.1418	25.1713	25.1002	25.1193	25.0168	25.0974	25.0901	25.0145
0.688124	0.0855145	A0A9P9L1A8	Vesicular-fusion protein sec17	292	B0J15DRAFT_572806	intracellular protein transport [GO:0006886]; SNARE complex disassembly [GO:0035494]	soluble NSF attachment protein activity [GO:0005483]; syntaxin binding [GO:0019905]	GO:0005483; GO:0005774; GO:0006886; GO:0019905; GO:0031201; GO:0035494		15	15	15	39.3	39.3	39.3	57.908	0	122.58	11059000000	121	517	27.8089	27.8739	27.8663	28.0447	27.896	27.7971	27.7407	27.8179
0.452689	0.815739	A0A9P9L1C7	Ribonucleoside-diphosphate reductase (EC 1.17.4.1)	889	B0J15DRAFT_169102	deoxyribonucleotide biosynthetic process [GO:0009263]	ATP binding [GO:0005524]; ribonucleoside-diphosphate reductase activity, thioredoxin disulfide as acceptor [GO:0004748]	GO:0004748; GO:0005524; GO:0005971; GO:0009263		7	7	7	17.3	17.3	17.3	57.355	0	25.586	849080000	30	509	26.0937	25.9515	25.9017	25.6763	25.9327	25.9056	25.8466	22.6754
1.00556	-1.32582	A0A9P9L1C8	RuvB-like helicase (EC 3.6.4.12)	458	B0J15DRAFT_481065	chromatin organization [GO:0006325]; DNA repair [GO:0006281]	ATP binding [GO:0005524]; ATP hydrolysis activity [GO:0016887]; ATP-dependent activity, acting on DNA [GO:0008094]; helicase activity [GO:0004386]	GO:0004386; GO:0005524; GO:0005634; GO:0006281; GO:0006325; GO:0008094; GO:0016887		2	2	2	4.2	4.2	4.2	56.609	0	18.385	783050000	16	542	25.5209	26.6133	25.5024	23.4413	26.5845	26.2617	26.547	26.9879
0.137466	-0.0294323	A0A9P9L1F2	Amine oxidase domain-containing protein	517	B0J15DRAFT_590068		oxidoreductase activity [GO:0016491]	GO:0016491		14	14	14	54	54	54	23.756	0	198.93	26313000000	145	213	29.8237	29.6927	29.5377	29.4882	29.7096	29.6755	29.6879	29.587
0.494926	1.54724	A0A9P9L1F5	P-loop containing nucleoside triphosphate hydrolase protein	509	B0J15DRAFT_176060		ATP binding [GO:0005524]; ATP hydrolysis activity [GO:0016887]	GO:0005524; GO:0016887		4	4	4	13.2	13.2	13.2	32.873	0	13.738	2366500000	19	311	28.2941	27.7963	27.8384	28.2126	27.9947	22.2308	28.0521	27.6748
0.506811	0.0654716	A0A9P9L1F9	G3BP-like protein	542	B0J15DRAFT_573689	protein deubiquitination [GO:0016579]; ribophagy [GO:0034517]	mRNA binding [GO:0003729]	GO:0003729; GO:0005829; GO:0016579; GO:0034517; GO:1990861; GO:1990904		10	10	10	34	34	34	38.667	0	103.3	5846200000	85	338	27.3448	27.308	27.2254	27.4001	27.3338	27.2246	27.3224	27.1355
1.17256	0.105274	A0A9P9L1G9	Ribosomal protein S7 domain-containing protein	213	B0J15DRAFT_481247	translation [GO:0006412]	RNA binding [GO:0003723]; structural constituent of ribosome [GO:0003735]	GO:0003723; GO:0003735; GO:0006412; GO:0015935		17	17	16	53	53	53	30.052	0	323.31	44692000000	205	270	30.0317	30.0116	30.0563	30.1269	29.9466	30.0148	29.8403	30.0038
1.62504	0.178456	A0A9P9L1H3	Hyaluronan/mRNA-binding protein domain-containing protein	311	B0J15DRAFT_190711		RNA binding [GO:0003723]	GO:0003723; GO:0005634; GO:0005737		15	15	15	31.8	31.8	31.8	54.837	0	70.254	5178900000	105	509	27.1821	27.0277	27.0329	26.922	26.9148	26.8409	26.8935	26.8016
0.0405865	0.00792837	A0A9P9L1H8	Septin-type guanine nucleotide-binding (G) domain-containing protein	338	B0J15DRAFT_386873		GTP binding [GO:0005525]	GO:0005525; GO:0005938; GO:0032156		5	5	5	11.8	11.8	11.8	57.679	0	13.515	825150000	31	510	25.4986	25.4096	25.5464	25.4458	25.4661	25.3598	25.4051	25.6377
0.978871	0.163015	A0A9P9L1H9	14-3-3 domain-containing protein	270	B0J15DRAFT_543087					17	17	17	41.6	41.6	41.6	61.346	0	122.59	7353400000	149	550	26.693	26.8476	26.8861	26.8412	26.6345	26.5194	26.5976	26.8643
0.50847	0.0732884	A0A9P9L1J2	protein-synthesizing GTPase (EC 3.6.5.3)	509	B0J15DRAFT_178474	formation of translation preinitiation complex [GO:0001731]	GTP binding [GO:0005525]; GTPase activity [GO:0003924]; translation initiation factor activity [GO:0003743]; tRNA binding [GO:0000049]	GO:0000049; GO:0001731; GO:0003743; GO:0003924; GO:0005525; GO:0005829; GO:0005850		17	17	17	49.4	49.4	49.4	49.929	0	263.91	3685700000	98	439	26.438	26.1466	26.267	26.3272	26.2495	26.2359	26.1442	26.2562
1.79187	-2.71358	A0A9P9L1K1	Oxysterol-binding protein	510	B0J15DRAFT_543101	lipid transport [GO:0006869]	sterol binding [GO:0032934]	GO:0005829; GO:0006869; GO:0016020; GO:0032541; GO:0032934		2	2	2	18.8	18.8	18.8	11.098	0	9.9347	2094400000	16	96	23.2668	23.6548	26.299	26.2657	27.6278	27.4825	27.6277	27.6026
0.275928	0.053256	A0A9P9L1K6	Trehalose-6-phosphate synthase (EC 2.4.1.15) (UDP-glucose-glucosephosphate glucosyltransferase)	550	B0J15DRAFT_171940	cellular response to heat [GO:0034605]; trehalose biosynthetic process [GO:0005992]; trehalose metabolism in response to stress [GO:0070413]	alpha,alpha-trehalose-phosphate synthase (UDP-forming) activity [GO:0003825]; trehalose-phosphatase activity [GO:0004805]	GO:0003825; GO:0004805; GO:0005829; GO:0005946; GO:0005992; GO:0034605; GO:0070413		6	6	6	29.1	29.1	29.1	16.808	0	39.435	9216900000	43	151	28.5794	28.2837	28.228	28.3648	28.3652	28.3026	28.2637	28.3112
0.136849	0.0217428	A0A9P9L1L7	Eukaryotic translation initiation factor 3 subunit E (eIF3e)	439	INT6 B0J15DRAFT_590138	formation of cytoplasmic translation initiation complex [GO:0001732]	translation initiation factor activity [GO:0003743]	GO:0001732; GO:0003743; GO:0016282; GO:0033290; GO:0071540		4	4	4	18.2	18.2	18.2	29.882	0	7.6596	329200000	30	264	24.2713	24.3811	24.2491	24.1917	24.2673	24.3431	24.1272	24.2688
0.070948	-0.0128126	A0A9P9L1M0	ATPase inhibitor, mitochondrial	96	B0J15DRAFT_178592		ATPase inhibitor activity [GO:0042030]	GO:0005739; GO:0042030		7	7	7	33.3	33.3	33.3	17.856	0	42.495	12453000000	59	156	29.4825	29.2904	29.2039	29.2321	29.3493	29.3279	29.2777	29.3051
1.05089	-2.68935	A0A9P9L1M5	Ribosomal S13/S15 N-terminal domain-containing protein	151	B0J15DRAFT_542953	translation [GO:0006412]	small ribosomal subunit rRNA binding [GO:0070181]; structural constituent of ribosome [GO:0003735]	GO:0003735; GO:0005730; GO:0006412; GO:0022627; GO:0070181		1	1	1	19.6	19.6	19.6	6.2393	0	90.987	2642800000	15	51	28.0228	27.9039	23.3249	23.424	28.4991	28.3438	28.2237	28.3662
0.261576	-0.0669727	A0A9P9L1N3	Cleavage and polyadenylation specificity factor subunit 5	264	B0J15DRAFT_180871	mRNA 3'-end processing [GO:0031124]	hydrolase activity [GO:0016787]; mRNA binding [GO:0003729]	GO:0003729; GO:0005737; GO:0005849; GO:0016787; GO:0031124		5	5	5	37.1	37.1	37.1	14.763	0	19.788	1905600000	42	124	25.7699	26.0506	25.9321	26.0017	25.9859	25.8499	26.2475	25.9389
2.95052	0.261873	A0A9P9L1N6	Ribosomal protein S13	156	B0J15DRAFT_482066	translation [GO:0006412]	RNA binding [GO:0003723]; structural constituent of ribosome [GO:0003735]	GO:0003723; GO:0003735; GO:0005829; GO:0006412; GO:0015935		7	7	7	27.6	27.6	27.6	19.626	0	81.682	3957500000	58	170	27.7862	27.7382	27.7891	27.8195	27.5735	27.6074	27.4281	27.4765
1.18901	0.447347	A0A9P9L1N7	Large ribosomal subunit protein eL39	51	B0J15DRAFT_543167	translation [GO:0006412]	structural constituent of ribosome [GO:0003735]	GO:0003735; GO:0006412; GO:0022625		4	4	4	16.9	16.9	16.9	60.141	0	38.36	1495600000	21	537	26.518	26.2243	26.8051	27.0435	26.189	25.9602	26.3704	26.2821
2.02191	-0.267633	A0A9P9L1N8	NADH-ubiquinone oxidoreductase 14.8 kDa subunit	124	B0J15DRAFT_482224	response to oxidative stress [GO:0006979]		GO:0005743; GO:0006979; GO:0045271		8	8	8	13.7	13.7	13.7	67.217	0	44.838	2020100000	45	591	26.3955	26.4011	26.3723	26.344	26.5976	26.5613	26.5694	26.8551
0.613042	0.10187	A0A9P9L1N9	E3 ubiquitin ligase complex SCF subunit	170	B0J15DRAFT_508857	ubiquitin-dependent protein catabolic process [GO:0006511]		GO:0006511		8	8	8	16	16	16	44.386	0	21.676	6635800000	59	406	28.4477	28.413	28.1593	28.3478	28.3538	28.2737	28.1675	28.1652
0.0456646	-0.0127292	A0A9P9L1Q2	Carboxypeptidase (EC 3.4.16.-)	537	B0J15DRAFT_482070	proteolysis [GO:0006508]	serine-type carboxypeptidase activity [GO:0004185]	GO:0000324; GO:0004185; GO:0006508		4	4	4	15.2	15.2	15.2	30.372	0	45.125	1043500000	27	270	25.8021	25.7485	25.5448	25.7541	25.9151	25.7688	25.5407	25.6758
0.863497	0.0991197	A0A9P9L1Q4	Probable endonuclease LCL3 (Probable endonuclease lcl3)	591	B0J15DRAFT_460092	actin filament polymerization [GO:0030041]; Arp2/3 complex-mediated actin nucleation [GO:0034314]	actin filament binding [GO:0051015]; structural constituent of cytoskeleton [GO:0005200]	GO:0005200; GO:0005737; GO:0005885; GO:0030041; GO:0034314; GO:0051015		5	5	5	18.9	18.9	18.9	24.136	0	128.85	11722000000	75	217	28.9166	28.801	28.8457	28.6531	28.6983	28.7496	28.6791	28.693
0.67379	-0.537603	A0A9P9L1Q8	Peptidase M24, structural domain-containing protein	406	B0J15DRAFT_182585					4	4	4	12.7	12.7	12.7	28.238	0	7.9611	548590000	17	260	24.9359	25.2793	23.5849	24.9642	25.4306	25.0834	25.1299	25.2709
0.013312	0.012176	A0A9P9L1S6	Phosphomannomutase (EC 5.4.2.8)	270	B0J15DRAFT_416074	GDP-mannose biosynthetic process [GO:0009298]; mannose metabolic process [GO:0006013]; protein N-linked glycosylation [GO:0006487]	metal ion binding [GO:0046872]; phosphomannomutase activity [GO:0004615]	GO:0004615; GO:0005829; GO:0006013; GO:0006487; GO:0009298; GO:0046872		4	4	4	3.9	3.9	3.9	137.4	0	9.0648	223480000	18	1200	23.5224	23.5106	23.5552	23.8095	24.4624	23.3632	23.4279	23.0955
1.51656	1.13711	A0A9P9L1S8	Ribosomal protein	217	B0J15DRAFT_181326	translation [GO:0006412]	RNA binding [GO:0003723]; structural constituent of ribosome [GO:0003735]	GO:0003723; GO:0003735; GO:0006412; GO:0015934		4	4	4	15.9	15.9	15.9	37.111	0	23.218	354040000	19	345	24.347	24.4747	24.4292	24.7101	23.2388	22.574	24.4564	23.1434
0.588678	-0.0957804	A0A9P9L1U0	6-phosphogluconolactonase (6PGL) (EC 3.1.1.31)	260	B0J15DRAFT_183284	carbohydrate metabolic process [GO:0005975]; pentose-phosphate shunt [GO:0006098]	6-phosphogluconolactonase activity [GO:0017057]; isomerase activity [GO:0016853]	GO:0005975; GO:0006098; GO:0016853; GO:0017057		22	22	22	19.5	19.5	19.5	188.9	0	260.45	12562000000	195	1689	27.3933	27.3608	27.3371	27.4452	27.3975	27.4748	27.6867	27.3604
1.23711	-0.36733	A0A9P9L1U6	Structural maintenance of chromosomes protein	1200	B0J15DRAFT_183890	cell division [GO:0051301]; chromosome organization [GO:0051276]	ATP binding [GO:0005524]; ATP hydrolysis activity [GO:0016887]	GO:0005524; GO:0005634; GO:0005694; GO:0016887; GO:0051276; GO:0051301		15	15	15	17.8	17.8	17.8	142.56	0	41.271	538090000	52	1299	23.2901	23.3558	23.8374	23.7785	23.8923	23.9413	24.1141	23.7835
0.867019	-2.31431	A0A9P9L1U8	GRASP55/65 PDZ-like domain-containing protein	345	B0J15DRAFT_416036	Golgi organization [GO:0007030]		GO:0000139; GO:0007030		2	2	2	5.8	5.8	5.8	41.093	0	3.8682	6002100000	15	379	28.5271	28.7265	23.1835	28.2902	29.4738	29.466	29.1631	29.8818
0.372288	0.0279384	A0A9P9L1V9	Succinate dehydrogenase [ubiquinone] flavoprotein subunit, mitochondrial (EC 1.3.5.1)	1689	B0J15DRAFT_508799	electron transport chain [GO:0022900]; tricarboxylic acid cycle [GO:0006099]	flavin adenine dinucleotide binding [GO:0050660]; oxidoreductase activity, acting on the CH-CH group of donors [GO:0016627]; phosphatidylinositol binding [GO:0035091]	GO:0005743; GO:0006099; GO:0016627; GO:0022900; GO:0035091; GO:0050660		23	23	20	61	61	60.7	44.809	0	323.31	30206000000	184	397	29.3626	29.373	29.3135	29.2826	29.3493	29.2553	29.2695	29.3457
1.61912	0.154118	A0A9P9L1X4	histidine kinase (EC 2.7.13.3)	1299	B0J15DRAFT_543032	cellular hyperosmotic response [GO:0071474]	phosphorelay sensor kinase activity [GO:0000155]	GO:0000155; GO:0016020; GO:0071474		13	13	13	80.8	80.8	80.8	16.163	0	315.9	24359000000	135	146	29.9067	29.6942	29.8064	29.7605	29.623	29.6673	29.5732	29.6878
1.94857	0.525514	A0A9P9L1Z2	60S acidic ribosomal protein P0	379	B0J15DRAFT_387637	cytoplasmic translation [GO:0002181]; ribosomal large subunit assembly [GO:0000027]	large ribosomal subunit rRNA binding [GO:0070180]; structural constituent of ribosome [GO:0003735]	GO:0000027; GO:0002181; GO:0003735; GO:0022625; GO:0070180		2	2	2	1.6	1.6	1.6	147.51	0	5.1669	174070000	16	1344	23.8474	23.5986	23.4672	23.8953	23.2536	23.1123	23.4153	22.9252
0.723937	0.143498	A0A9P9L1Z7	ATP-dependent RNA helicase eIF4A (EC 3.6.4.13) (Eukaryotic initiation factor 4A) (Translation initiation factor 1)	397	B0J15DRAFT_178324		ATP binding [GO:0005524]; hydrolase activity [GO:0016787]; RNA helicase activity [GO:0003724]; translation initiation factor activity [GO:0003743]	GO:0003724; GO:0003743; GO:0005524; GO:0016787		6	6	6	15.1	15.1	15.1	62.307	0	17.768	453990000	34	557	24.0221	23.9265	23.9652	24.2843	23.7839	23.8598	23.9503	24.03
0.090084	-0.0280123	A0A9P9L202	40S ribosomal protein S12	146	B0J15DRAFT_482636	translation [GO:0006412]	structural constituent of ribosome [GO:0003735]	GO:0003735; GO:0005840; GO:0006412; GO:1990904		7	7	7	42.4	42.4	42.4	39.699	0	40.486	332160000	24	363	24.0219	24.1765	24.1151	23.7121	24.0681	24.0363	24.1265	23.9066
0.2155	-0.0850015	A0A9P9L208	Uncharacterized protein	1344	B0J15DRAFT_386941	DNA-templated transcription [GO:0006351]	DNA binding [GO:0003677]; DNA-binding transcription factor activity, RNA polymerase II-specific [GO:0000981]; zinc ion binding [GO:0008270]	GO:0000981; GO:0003677; GO:0005634; GO:0006351; GO:0008270		3	3	3	24	24	24	26.989	0	24.168	788560000	26	250	24.6569	25.2763	25.1275	24.936	24.9297	25.1303	25.2987	24.9779
0.302465	0.0587282	A0A9P9L214	cAMP-dependent protein kinase (EC 2.7.11.11)	557	B0J15DRAFT_573618		ATP binding [GO:0005524]; cAMP-dependent protein kinase activity [GO:0004691]	GO:0004691; GO:0005524; GO:0005634; GO:0005829; GO:0005952		5	5	5	20.4	20.4	20.4	32.814	0	212.27	13874000000	56	299	29.3268	29.3222	29.2715	29.4192	29.2023	29.3593	29.4389	29.1043
0.0540275	0.0153866	A0A9P9L215	P-loop containing nucleoside triphosphate hydrolase protein	363	B0J15DRAFT_543372		GTP binding [GO:0005525]; GTPase activity [GO:0003924]	GO:0003924; GO:0005525		20	20	20	14.5	14.5	14.5	164.71	0	76.676	5572500000	117	1490	26.6427	26.7985	26.7023	26.6608	26.6487	26.5983	26.9591	26.5365
0.760172	-0.436513	A0A9P9L224	MICOS complex subunit	250	B0J15DRAFT_573260	cristae formation [GO:0042407]		GO:0042407; GO:0044284; GO:0061617		5	5	5	22.3	22.3	22.3	31.07	0	24.112	348960000	26	282	23.2121	24.3553	24.1436	24.3097	24.247	24.5467	24.6341	24.3389
0.416608	-0.074791	A0A9P9L252	ATP synthase subunit gamma	299	B0J15DRAFT_508827		proton-transporting ATP synthase activity, rotational mechanism [GO:0046933]	GO:0005743; GO:0045261; GO:0046933		8	8	8	24.6	24.6	24.6	56.274	0	61.497	2278300000	65	504	25.8711	25.6232	25.5995	25.572	25.859	25.6897	25.7098	25.7064
1.82618	0.165331	A0A9P9L262	C2 domain-containing protein	1490	B0J15DRAFT_387556	endoplasmic reticulum-plasma membrane tethering [GO:0061817]; lipid transport [GO:0006869]	lipid binding [GO:0008289]	GO:0005789; GO:0006869; GO:0008289; GO:0061817		12	12	12	43.5	43.5	43.5	39.85	0	57.4	5181700000	91	372	26.8927	26.8267	26.9529	27.0439	26.7188	26.7977	26.7704	26.768
2.60845	0.178158	A0A9P9L2A7	Proteasome subunit beta	282	B0J15DRAFT_180261	proteolysis involved in protein catabolic process [GO:0051603]	threonine-type endopeptidase activity [GO:0004298]	GO:0004298; GO:0005634; GO:0005737; GO:0019774; GO:0051603		8	8	8	39.8	39.8	39.8	29.187	0	50.98	5639900000	65	269	27.0734	27.0906	27.1419	27.2192	26.9951	26.9408	26.9326	26.944
0.524718	0.110784	A0A9P9L2B4	eRF1 domain-containing protein	504	B0J15DRAFT_508861		translation release factor activity [GO:0003747]	GO:0003747; GO:0005737		5	5	5	10.7	10.7	10.7	74.995	0	22.015	393310000	31	682	24.3024	24.221	23.9021	24.0697	23.9743	24.1354	23.9855	23.957
0.189046	0.0394635	A0A9P9L2C9	K Homology domain-containing protein	372	B0J15DRAFT_183139		RNA binding [GO:0003723]	GO:0003723		5	5	5	9.3	9.3	9.3	65.947	0	12.258	1476600000	36	605	26.1487	25.9913	25.8157	26.005	26.024	25.9453	26.009	25.8244
0.380613	-0.0385962	A0A9P9L2D4	Proteasome subunit alpha type	269	B0J15DRAFT_482669	ubiquitin-dependent protein catabolic process [GO:0006511]		GO:0005634; GO:0005737; GO:0006511; GO:0019773		9	9	9	25.4	25.4	25.4	54.467	0	81.392	2273700000	58	497	25.7925	25.8104	25.7225	25.8365	25.9068	25.8597	25.8165	25.7332
0.0375842	0.0067277	A0A9P9L2D6	J domain-containing protein	682	B0J15DRAFT_190266					8	8	8	11.7	11.7	11.7	121.72	0	135.59	1512100000	57	1095	25.4113	25.4738	25.3722	25.6367	25.4774	25.5213	25.4266	25.4418
0.681739	0.447785	A0A9P9L2E7	Coronin	605	B0J15DRAFT_482575	actin filament organization [GO:0007015]	actin filament binding [GO:0051015]	GO:0005737; GO:0007015; GO:0051015		4	4	4	15.5	15.5	15.5	53.106	0	11.401	184790000	17	470	23.37	23.8229	23.8402	23.6513	23.7142	22.4431	23.6641	23.0719
0.401209	0.136953	A0A9P9L2F5	aspartyl aminopeptidase (EC 3.4.11.21)	497	B0J15DRAFT_543487	proteolysis [GO:0006508]	metalloaminopeptidase activity [GO:0070006]; zinc ion binding [GO:0008270]	GO:0000324; GO:0006508; GO:0008270; GO:0070006		4	4	4	27.1	27.1	27.1	19.189	0	76.243	3208900000	30	181	28.0697	28.0009	28.2405	28.2691	27.7359	28.3236	28.1367	27.8362
1.1952	0.162913	A0A9P9L2G7	FAD-binding PCMH-type domain-containing protein	1095	B0J15DRAFT_386609		DNA-binding transcription factor activity, RNA polymerase II-specific [GO:0000981]; FAD binding [GO:0071949]; oxidoreductase activity [GO:0016491]; zinc ion binding [GO:0008270]	GO:0000981; GO:0005634; GO:0005739; GO:0008270; GO:0016491; GO:0071949		9	9	9	47.8	47.8	47.8	23.157	0	126.09	32575000000	131	203	30.3036	30.1044	30.093	30.1371	30.1456	29.982	29.9002	29.9585
0.959498	0.108123	A0A9P9L2G9	RNA polymerase II-associated	470	B0J15DRAFT_482647	transcription elongation by RNA polymerase II [GO:0006368]	chromatin binding [GO:0003682]; RNA polymerase II complex binding [GO:0000993]	GO:0000993; GO:0003682; GO:0006368; GO:0016593		15	15	15	27.2	27.2	27.2	72.002	0	57.678	2634900000	103	637	26.053	26.213	26.0202	26.1056	25.902	25.9585	26.0126	26.0863
0.689484	0.165053	A0A9P9L2H2	Ribosomal protein L7/L12 C-terminal domain-containing protein	181	B0J15DRAFT_460496	translation [GO:0006412]	mRNA binding [GO:0003729]; structural constituent of ribosome [GO:0003735]	GO:0003729; GO:0003735; GO:0005762; GO:0006412		5	5	5	22.1	22.1	22.1	35.806	0	53.368	1027000000	31	321	25.6018	25.5201	25.6806	25.9695	25.4098	25.466	25.5389	25.6971
2.53134	0.261586	A0A9P9L2I3	40S ribosomal protein S7	203	B0J15DRAFT_483326	ribosomal small subunit biogenesis [GO:0042274]; rRNA processing [GO:0006364]; translation [GO:0006412]	structural constituent of ribosome [GO:0003735]	GO:0003735; GO:0006364; GO:0006412; GO:0022627; GO:0030686; GO:0032040; GO:0042274		12	12	12	12.9	12.9	12.9	124.97	0	161.86	4137600000	79	1096	26.7068	26.5943	26.4925	26.6477	26.2823	26.3204	26.376	26.4163
0.0274087	0.00496197	A0A9P9L2N6	arginine--tRNA ligase (EC 6.1.1.19) (Arginyl-tRNA synthetase)	637	B0J15DRAFT_573870	arginyl-tRNA aminoacylation [GO:0006420]; mitochondrial translation [GO:0032543]	arginine-tRNA ligase activity [GO:0004814]; ATP binding [GO:0005524]	GO:0004814; GO:0005524; GO:0005739; GO:0006420; GO:0032543		9	9	9	35.2	35.2	35.2	26.862	0	131.75	29457000000	89	247	29.8928	30.093	30.125	29.9593	30.0384	30.0599	29.929	30.0229
1.80064	0.127548	A0A9P9L2R7	Concanavalin A-like lectin/glucanase domain-containing protein	321	B0J15DRAFT_482747	endoplasmic reticulum to Golgi vesicle-mediated transport [GO:0006888]	D-mannose binding [GO:0005537]	GO:0000139; GO:0005537; GO:0005789; GO:0005793; GO:0006888; GO:0030134		8	8	8	54.5	54.5	54.5	21.551	0	62.594	14646000000	100	189	29.0933	29.2547	29.1983	29.1921	29.0291	29.0266	29.1052	29.0673
0.558867	0.239135	A0A9P9L2S4	Eukaryotic translation initiation factor 3 subunit A (eIF3a) (Eukaryotic translation initiation factor 3 110 kDa subunit homolog) (eIF3 p110) (Translation initiation factor eIF3, p110 subunit homolog)	1096	TIF32 B0J15DRAFT_543377	formation of cytoplasmic translation initiation complex [GO:0001732]; translation reinitiation [GO:0002188]	mRNA binding [GO:0003729]; translation initiation factor activity [GO:0003743]	GO:0001732; GO:0002188; GO:0003729; GO:0003743; GO:0016282; GO:0033290; GO:0043614; GO:0071540; GO:0071541		7	7	7	8.2	8.2	8.2	139.15	0	44.954	342200000	26	1282	24.5101	24.0908	24.1448	23.6215	23.9183	23.9562	23.61	23.9263
1.03264	-0.120979	A0A9P9L2S7	Triosephosphate isomerase (EC 5.3.1.1)	247	B0J15DRAFT_189191	gluconeogenesis [GO:0006094]; glyceraldehyde-3-phosphate biosynthetic process [GO:0046166]; glycerol catabolic process [GO:0019563]; glycolytic process [GO:0006096]	triose-phosphate isomerase activity [GO:0004807]	GO:0004807; GO:0005829; GO:0006094; GO:0006096; GO:0019563; GO:0046166		17	17	17	38.2	38.2	38.2	52.394	0	220.87	19078000000	212	474	29.3378	29.5268	29.4365	29.5258	29.6224	29.5761	29.6479	29.4643
0.0230024	-0.0115848	A0A9P9L2U0	Small COPII coat GTPase SAR1 (Small COPII coat GTPase sar1)	189	B0J15DRAFT_191446	intracellular protein transport [GO:0006886]; vesicle-mediated transport [GO:0016192]	GTP binding [GO:0005525]; GTPase activity [GO:0003924]	GO:0000139; GO:0003924; GO:0005525; GO:0005789; GO:0006886; GO:0012507; GO:0016192		6	6	6	9.8	9.8	9.8	77.965	0	10.812	500110000	38	697	24.3875	24.4459	24.5616	23.8338	24.4817	24.3143	24.2259	24.2532
0.0249744	0.00566816	A0A9P9L2V3	Carrier domain-containing protein	1282	B0J15DRAFT_483527	biosynthetic process [GO:0009058]		GO:0009058		45	45	45	30.9	30.9	30.9	255.61	0	323.31	9626700000	278	2282	26.5714	26.7153	26.8125	26.646	26.6865	26.6919	26.5301	26.814
0.260099	-0.224287	A0A9P9L316	mitochondrial processing peptidase (EC 3.4.24.64) (Beta-MPP)	474	B0J15DRAFT_477668	protein processing involved in protein targeting to mitochondrion [GO:0006627]	metal ion binding [GO:0046872]; metalloendopeptidase activity [GO:0004222]	GO:0004222; GO:0005739; GO:0006627; GO:0046872		3	3	3	15.7	15.7	15.7	23.791	0	74.868	16154000000	48	229	28.5533	29.9993	29.8044	29.4243	29.5048	29.3394	29.8438	29.9904
1.51783	0.185658	A0A9P9L322	Sec63 Brl domain-containing protein	697	B0J15DRAFT_191449	post-translational protein targeting to endoplasmic reticulum membrane [GO:0006620]; SRP-dependent cotranslational protein targeting to membrane [GO:0006614]	protein transmembrane transporter activity [GO:0008320]; RNA binding [GO:0003723]	GO:0003723; GO:0006614; GO:0006620; GO:0008320; GO:0031207		11	11	11	28.5	28.5	28.5	55.539	0	107.07	9423100000	84	515	28.4679	28.2691	28.3712	28.3767	28.3246	28.1989	28.1328	28.0859
0.723865	0.156782	A0A9P9L334	Acetyl-CoA carboxylase	2282	B0J15DRAFT_543604	fatty acid biosynthetic process [GO:0006633]	acetyl-CoA carboxylase activity [GO:0003989]; ATP binding [GO:0005524]; metal ion binding [GO:0046872]	GO:0003989; GO:0005524; GO:0005739; GO:0006633; GO:0046872		3	3	3	9	9	9	47.59	0	72.704	5563500000	27	454	28.246	28.2924	28.3915	28.5312	27.9919	28.2702	28.3951	28.1768
1.0795	-0.48963	A0A9P9L344	Copper acquisition factor BIM1-like domain-containing protein	229	B0J15DRAFT_483397			GO:0005886; GO:0098552		9	9	9	40.4	40.4	40.4	24.062	0	39.681	7901300000	69	203	26.6858	27.2969	27.0397	27.0367	27.4381	27.2695	27.2226	28.0875
0.635123	-1.10158	A0A9P9L364	Cystathionine beta-synthase (EC 4.2.1.22)	515	B0J15DRAFT_416845	cysteine biosynthetic process from serine [GO:0006535]; cysteine biosynthetic process via cystathionine [GO:0019343]	cystathionine beta-synthase activity [GO:0004122]	GO:0004122; GO:0005737; GO:0006535; GO:0019343		2	2	2	23.9	23.9	23.9	21.656	0	46.09	1330500000	25	201	26.1315	26.7809	23.3424	26.7933	27.1299	26.9111	26.7777	26.6357
0.190182	-0.0303326	A0A9P9L365	Cytochrome b-c1 complex subunit 2, mitochondrial (Core protein II)	454	B0J15DRAFT_384463		metal ion binding [GO:0046872]	GO:0005743; GO:0046872		4	4	4	10.5	10.5	10.5	54.062	0	64.964	3902600000	32	512	27.5382	27.5433	27.4367	27.6114	27.5512	27.6869	27.5759	27.437
0.539983	-0.371051	A0A9P9L3B8	Ribosomal protein L15	203	B0J15DRAFT_384324	cytoplasmic translation [GO:0002181]	RNA binding [GO:0003723]; structural constituent of ribosome [GO:0003735]	GO:0002181; GO:0003723; GO:0003735; GO:0022625		8	8	8	21.6	21.6	21.6	51.772	0	26.143	603700000	37	459	24.8119	24.8201	23.545	24.8117	24.7999	24.9357	24.8591	24.8783
2.11576	0.266943	A0A9P9L3D0	Actin-related protein 2/3 complex subunit 5	201	B0J15DRAFT_478149	Arp2/3 complex-mediated actin nucleation [GO:0034314]; regulation of actin filament polymerization [GO:0030833]		GO:0005737; GO:0005885; GO:0030833; GO:0034314		2	2	2	11.3	11.3	11.3	33.843	0	38.868	1550700000	30	302	26.764	26.7363	26.6251	26.546	26.5165	26.4285	26.319	26.3396
0.438757	0.0537906	A0A9P9L3E0	Fumarate reductase (EC 1.3.1.6)	512	B0J15DRAFT_507749		FMN binding [GO:0010181]; oxidoreductase activity [GO:0016491]	GO:0010181; GO:0016491		12	12	12	57	57	57	37.628	0	121.03	2308600000	70	337	26.2614	26.3849	26.473	26.3441	26.3171	26.2182	26.3543	26.3586
0.11727	0.0174556	A0A9P9L3F3	Nicotinate phosphoribosyltransferase (EC 6.3.4.21)	459	B0J15DRAFT_477039	NAD salvage [GO:0034355]	nicotinate phosphoribosyltransferase activity [GO:0004516]; transferase activity [GO:0016740]	GO:0004516; GO:0005829; GO:0016740; GO:0034355		13	13	13	40.6	40.6	40.6	50.282	0	217.93	10321000000	102	453	27.7905	27.776	27.8766	27.8303	27.9372	27.8041	27.6965	27.7657
1.84445	0.199446	A0A9P9L3G1	Hemerythrin-like domain-containing protein	302	B0J15DRAFT_477269	inorganic ion homeostasis [GO:0098771]		GO:0098771		6	6	6	46	46	46	9.6738	0	55.247	11790000000	65	87	29.3314	29.3457	29.3756	29.4455	29.1447	29.1645	29.0702	29.3209
0.944429	0.118838	A0A9P9L3I6	JAB1/Mov34/MPN/PAD-1 ubiquitin protease-domain-containing protein	337	B0J15DRAFT_458587	proteolysis [GO:0006508]	metallopeptidase activity [GO:0008237]	GO:0000502; GO:0006508; GO:0008237		7	7	7	12.8	12.8	12.8	64.123	0	36.033	6864800000	49	576	28.4237	28.1632	28.2706	28.358	28.1875	28.2243	28.0975	28.2308
0.308321	-0.0777168	A0A9P9L3L7	Tubulin alpha chain	453	B0J15DRAFT_115837	microtubule-based process [GO:0007017]	GTP binding [GO:0005525]; hydrolase activity [GO:0016787]; metal ion binding [GO:0046872]; structural constituent of cytoskeleton [GO:0005200]	GO:0005200; GO:0005525; GO:0005737; GO:0005874; GO:0007017; GO:0016787; GO:0046872		6	6	6	27.1	27.1	27.1	30.678	0	39.181	5273800000	51	291	27.9118	28.1645	28.0125	27.759	28.1438	28.0398	27.8617	28.1133
0.341452	0.0741353	A0A9P9L3L8	40S ribosomal protein S21	87	B0J15DRAFT_100194	rRNA processing [GO:0006364]; translation [GO:0006412]	structural constituent of ribosome [GO:0003735]	GO:0003735; GO:0005737; GO:0005840; GO:0006364; GO:0006412; GO:1990904		14	14	14	34.4	34.4	34.4	56.681	0	230.47	4049600000	101	532	26.6116	26.4456	26.4563	26.1923	26.4244	26.3794	26.2674	26.3382
2.21834	-0.441106	A0A9P9L3P3	STI1 domain-containing protein	576	B0J15DRAFT_101424		Hsp90 protein binding [GO:0051879]	GO:0005737; GO:0051879		7	7	7	25.9	25.9	25.9	41.378	0	45.015	1101500000	42	375	25.4069	25.1581	25.1081	24.9724	25.5665	25.7386	25.4741	25.6308
0.824127	0.0992022	A0A9P9L3P6	acetyl-CoA C-acetyltransferase (EC 2.3.1.9)	291	B0J15DRAFT_476912	ergosterol biosynthetic process [GO:0006696]; fatty acid beta-oxidation [GO:0006635]	acetyl-CoA C-acetyltransferase activity [GO:0003985]	GO:0003985; GO:0005739; GO:0006635; GO:0006696		9	9	9	25.4	25.4	25.4	57.606	0	42.858	1510500000	68	515	25.3848	25.5917	25.4523	25.6113	25.4551	25.3519	25.4487	25.3875
1.40575	0.459824	A0A9P9L3R1	Inosine-5'-monophosphate dehydrogenase (IMP dehydrogenase) (IMPD) (IMPDH) (EC 1.1.1.205)	532	B0J15DRAFT_106246	GMP biosynthetic process [GO:0006177]; GTP biosynthetic process [GO:0006183]	IMP dehydrogenase activity [GO:0003938]; metal ion binding [GO:0046872]; nucleotide binding [GO:0000166]	GO:0000166; GO:0003938; GO:0005737; GO:0006177; GO:0006183; GO:0046872		3	3	3	44.6	44.6	44.6	11.717	0	14.792	1168000000	27	101	25.8083	26.1003	26.0363	26.4567	25.5268	25.964	25.458	25.6134
1.2156	0.24931	A0A9P9L3R6	biotin synthase (EC 2.8.1.6)	375	B0J15DRAFT_386317	biotin biosynthetic process [GO:0009102]	2 iron, 2 sulfur cluster binding [GO:0051537]; 4 iron, 4 sulfur cluster binding [GO:0051539]; biotin synthase activity [GO:0004076]; metal ion binding [GO:0046872]	GO:0004076; GO:0005739; GO:0009102; GO:0046872; GO:0051537; GO:0051539		2	2	2	4.7	4.7	4.7	67.006	0	7.1141	277220000	19	591	23.9225	23.7262	24.0331	24.0433	23.7216	23.8156	23.7388	23.4519
0.415235	0.0506725	A0A9P9L3S4	X-domain of DnaJ-containing-domain-containing protein	515	B0J15DRAFT_98518	protein import into peroxisome matrix [GO:0016558]		GO:0005829; GO:0016558		8	8	8	45.3	45.3	45.3	14.654	0	103.28	12096000000	61	139	28.7879	28.687	28.6363	28.7276	28.7826	28.6358	28.5785	28.6392
1.25284	-0.68059	A0A9P9L3S7	Dynein light chain	101	B0J15DRAFT_106799	microtubule-based process [GO:0007017]	dynein intermediate chain binding [GO:0045505]	GO:0005737; GO:0005868; GO:0005874; GO:0007017; GO:0045505		4	4	4	7.3	7.3	7.3	63.024	0	12.625	380770000	22	579	23.7346	24.2077	23.2634	24.2164	24.4136	24.8035	24.0915	24.8358
0.581262	0.105554	A0A9P9L3U9	Kinase-like domain-containing protein	591	B0J15DRAFT_100931		ATP binding [GO:0005524]; protein kinase activity [GO:0004672]	GO:0004672; GO:0005524		6	6	6	12.8	12.8	12.8	72.535	0	11.737	508320000	23	650	24.4846	24.539	24.6227	24.6474	24.3769	24.6709	24.3264	24.4973
0.146289	0.0269365	A0A9P9L3V9	Ribosomal protein L14 domain-containing protein	139	B0J15DRAFT_100041	translation [GO:0006412]	large ribosomal subunit rRNA binding [GO:0070180]; structural constituent of ribosome [GO:0003735]	GO:0003735; GO:0006412; GO:0022625; GO:0070180		5	5	5	16.9	16.9	16.9	52.896	0	15.362	540020000	28	468	24.5104	24.7033	24.7046	24.7989	24.6422	24.6552	24.57	24.742
2.34231	-0.154286	A0A9P9L3X3	Threonine dehydratase (EC 4.3.1.19) (Threonine deaminase)	579	B0J15DRAFT_99607	isoleucine biosynthetic process [GO:0009097]; L-serine catabolic process [GO:0006565]; threonine catabolic process [GO:0006567]	L-serine ammonia-lyase activity [GO:0003941]; pyridoxal phosphate binding [GO:0030170]; threonine deaminase activity [GO:0004794]	GO:0003941; GO:0004794; GO:0006565; GO:0006567; GO:0009097; GO:0030170		1	1	1	6.1	6.1	6.1	25.067	0	10.383	11421000000	49	229	29.9487	30.036	30.048	30.0346	30.1237	30.2448	30.1438	30.1721
0.495412	-0.501864	A0A9P9L3X9	histone deacetylase (EC 3.5.1.98)	650	B0J15DRAFT_413621	heterochromatin formation [GO:0031507]	histone deacetylase activity [GO:0004407]	GO:0004407; GO:0031507; GO:0070210		3	3	3	6.1	6.1	6.1	89.59	0	16.876	356030000	15	835	23.8363	24.6491	22.7847	24.7562	24.2906	24.5689	24.527	24.6474
0.915177	0.25062	A0A9P9L3Z0	nitric oxide dioxygenase (EC 1.14.12.17)	468	B0J15DRAFT_385586	cellular response to nitrosative stress [GO:0071500]; nitric oxide catabolic process [GO:0046210]; response to toxic substance [GO:0009636]	FAD binding [GO:0071949]; heme binding [GO:0020037]; nitric oxide dioxygenase NAD(P)H activity [GO:0008941]; oxygen binding [GO:0019825]	GO:0008941; GO:0009636; GO:0019825; GO:0020037; GO:0046210; GO:0071500; GO:0071949		3	3	3	40.4	40.4	40.4	10.447	0	11.565	837470000	20	94	25.8028	25.8748	25.7295	25.8747	25.3145	25.746	25.3663	25.8525
2.36936	-0.335996	A0A9P9L3Z6	Peptidyl-prolyl cis-trans isomerase (PPIase) (EC 5.2.1.8)	229	B0J15DRAFT_458590	protein folding [GO:0006457]	cyclosporin A binding [GO:0016018]; peptidyl-prolyl cis-trans isomerase activity [GO:0003755]	GO:0003755; GO:0005737; GO:0006457; GO:0016018		3	3	3	9	9	9	38.227	0	8.9221	2005700000	22	346	26.8113	26.7321	26.9007	26.7934	27.2827	27.009	27.2343	27.0554
2.03584	0.337541	A0A9P9L403	Urease (EC 3.5.1.5) (Urea amidohydrolase)	835	B0J15DRAFT_477371	urea catabolic process [GO:0043419]	nickel cation binding [GO:0016151]; urease activity [GO:0009039]	GO:0009039; GO:0016151; GO:0035550; GO:0043419		5	5	4	7	7	6.2	101.14	0	75.595	666660000	25	908	25.1969	25.1081	25.3644	25.3405	25.0297	25.0221	24.7698	24.8382
0.0528607	-0.0151448	A0A9P9L408	Mitochondrial import inner membrane translocase subunit	94	B0J15DRAFT_477438	protein insertion into mitochondrial inner membrane [GO:0045039]		GO:0005743; GO:0045039		10	10	10	36.3	36.3	36.3	32.86	0	59.851	3837400000	74	303	27.3332	27.2518	27.0316	27.3704	27.1152	27.2489	27.4371	27.2464
0.744392	-0.154971	A0A9P9L418	HMG box domain-containing protein	346	B0J15DRAFT_477374		DNA binding [GO:0003677]	GO:0003677; GO:0005634		5	5	5	7.9	7.9	7.9	110.32	0	12.065	228980000	20	985	23.5827	23.4788	23.6828	23.797	23.7716	23.6363	23.7528	24.0004
2.33228	-0.283993	A0A9P9L419	Heterokaryon incompatibility protein Het-C-domain-containing protein	908	B0J15DRAFT_102836					6	6	6	32.9	32.9	32.9	17.808	0	27.48	4787300000	40	155	27.8695	27.9555	27.7587	27.7778	28.1379	28.0063	28.2319	28.1213
0.0910755	0.0261354	A0A9P9L429	Mitochondrial carrier domain-containing protein	303	B0J15DRAFT_110251		guanine nucleotide transmembrane transporter activity [GO:0001409]	GO:0001409; GO:0005743		2	2	2	8.7	8.7	8.7	25.958	0	3.8382	940020000	21	231	26.2914	26.3252	26.1814	26.2109	26.14	26.2176	26.503	26.0438
0.452648	0.0667338	A0A9P9L439	AP-2 complex subunit alpha	985	B0J15DRAFT_111033	clathrin-dependent endocytosis [GO:0072583]; intracellular protein transport [GO:0006886]	clathrin adaptor activity [GO:0035615]	GO:0006886; GO:0030122; GO:0035615; GO:0072583		11	11	11	16.1	16.1	16.1	94.597	0	43.404	1046200000	64	870	25.0398	25.0589	24.9024	25.0826	25.0144	24.8973	25.0669	24.8382
0.567409	0.0823379	A0A9P9L448	Ribosomal protein S17-domain-containing protein	155	B0J15DRAFT_541545	translation [GO:0006412]	structural constituent of ribosome [GO:0003735]	GO:0003735; GO:0006412; GO:0022627		11	11	11	17.9	17.9	17.9	91.711	0	22.406	1320700000	49	853	25.6117	25.4605	25.5145	25.3302	25.4365	25.4456	25.4078	25.2976
0.268692	0.0407705	A0A9P9L454	HIG1 domain-containing protein	231	B0J15DRAFT_105166	mitochondrial cytochrome c oxidase assembly [GO:0033617]		GO:0005739; GO:0016020; GO:0033617		8	8	8	21.8	21.8	21.8	52.667	0	25.348	908100000	34	472	25.0279	24.9282	24.9423	25.004	24.8849	24.8796	25.1078	24.8671
1.59412	0.92559	A0A9P9L473	Succinate-semialdehyde dehydrogenase, mitochondrial (EC 1.2.1.24) (NAD(+)-dependent succinic semialdehyde dehydrogenase)	870	B0J15DRAFT_384919	gamma-aminobutyric acid catabolic process [GO:0009450]	succinate-semialdehyde dehydrogenase (NAD+) activity [GO:0004777]	GO:0004777; GO:0005737; GO:0009450		4	4	4	10.3	10.3	10.3	43.098	0	13.144	362630000	18	389	24.4761	24.4696	24.4558	24.7925	22.8104	23.943	23.5419	24.1964
1.11842	-0.211818	A0A9P9L491	Histidine biosynthesis trifunctional protein [Includes: Phosphoribosyl-AMP cyclohydrolase (EC 3.5.4.19); Phosphoribosyl-ATP pyrophosphohydrolase (EC 3.6.1.31); Histidinol dehydrogenase (HDH) (EC 1.1.1.23)]	853	B0J15DRAFT_477673	L-histidine biosynthetic process [GO:0000105]	ATP binding [GO:0005524]; histidinol dehydrogenase activity [GO:0004399]; metal ion binding [GO:0046872]; NAD binding [GO:0051287]; phosphoribosyl-AMP cyclohydrolase activity [GO:0004635]; phosphoribosyl-ATP diphosphatase activity [GO:0004636]	GO:0000105; GO:0004399; GO:0004635; GO:0004636; GO:0005524; GO:0005829; GO:0046872; GO:0051287		6	6	6	17.8	17.8	17.8	40.981	0	24.435	1815200000	47	377	26.2517	26.3391	26.388	26.208	26.3467	26.4597	26.7667	26.4608
0.567469	0.0665483	A0A9P9L493	Actin-related protein, ARP4 class	472	B0J15DRAFT_477688	chromatin organization [GO:0006325]; DNA repair [GO:0006281]		GO:0006281; GO:0006325		15	15	15	48.7	48.7	48.7	39.213	0	168.57	5853500000	116	351	27.1169	26.9929	27.0156	26.9716	26.9168	26.9404	27.0869	26.8867
0.29703	-0.180027	A0A9P9L4A7	Fe2OG dioxygenase domain-containing protein	389	B0J15DRAFT_384387	small molecule biosynthetic process [GO:0044283]	metal ion binding [GO:0046872]; oxidoreductase activity [GO:0016491]	GO:0016491; GO:0044283; GO:0046872		8	8	8	6.7	6.7	6.7	192.23	0	30.995	232630000	16	1749	23.4848	23.3748	23.4126	23.6845	23.9957	23.9537	22.9506	23.7769
0.649842	-0.110759	A0A9P9L4B0	Mitochondrial carrier domain-containing protein	377	B0J15DRAFT_131902	mitochondrial phosphate ion transmembrane transport [GO:1990547]	phosphate transmembrane transporter activity [GO:0005315]	GO:0005315; GO:0005743; GO:1990547		6	6	6	23.8	23.8	23.8	40.128	0	39.171	1652200000	41	357	26.0716	25.8044	25.7914	25.7043	25.9275	25.9556	25.9243	26.0073
1.67104	0.196997	A0A9P9L4B3	Eisosome component PIL1-domain-containing protein	351	B0J15DRAFT_477769	eisosome assembly [GO:0070941]; endocytosis [GO:0006897]	lipid binding [GO:0008289]	GO:0005886; GO:0006897; GO:0008289; GO:0036286; GO:0070941		5	5	5	53.3	53.3	53.3	17.466	0	224.75	14355000000	81	152	29.5882	29.5809	29.5357	29.5434	29.3739	29.2276	29.3309	29.5278
0.328062	0.0629039	A0A9P9L4D1	DNA-directed RNA polymerase subunit (EC 2.7.7.6)	1749	B0J15DRAFT_386192		DNA binding [GO:0003677]; metal ion binding [GO:0046872]; RNA polymerase II activity [GO:0001055]	GO:0001055; GO:0003677; GO:0005665; GO:0046872		7	7	7	56.9	56.9	56.9	12.187	0	21.09	10178000000	54	109	28.7726	28.506	28.5858	28.7878	28.6451	28.4974	28.5682	28.6898
0.68123	-0.39345	A0A9P9L4E4	Peroxidase (EC 1.11.1.-)	357	B0J15DRAFT_437815	cellular response to oxidative stress [GO:0034599]; hydrogen peroxide catabolic process [GO:0042744]; response to reactive oxygen species [GO:0000302]	heme binding [GO:0020037]; metal ion binding [GO:0046872]; peroxidase activity [GO:0004601]	GO:0000302; GO:0004601; GO:0005759; GO:0016020; GO:0020037; GO:0034599; GO:0042744; GO:0046872		5	5	5	4.2	4.2	4.2	143.36	0	9.0242	291930000	20	1323	23.0366	23.8247	23.9911	24.3566	24.2419	24.211	24.1882	24.1417
0.108039	-0.0218258	A0A9P9L4F0	Ribosomal protein S19-domain-containing protein	152	B0J15DRAFT_589227	ribosomal small subunit assembly [GO:0000028]; translation [GO:0006412]	RNA binding [GO:0003723]; structural constituent of ribosome [GO:0003735]	GO:0000028; GO:0003723; GO:0003735; GO:0006412; GO:0022627		3	3	3	30.7	30.7	30.7	11.475	0	68.319	8329400000	36	101	29.3314	29.2306	29.3417	29.4539	29.2783	29.3572	29.2799	29.5295
2.05758	0.120232	A0A9P9L4G0	Ribosomal protein L35A	109	B0J15DRAFT_542456	translation [GO:0006412]	structural constituent of ribosome [GO:0003735]	GO:0003735; GO:0005840; GO:0006412; GO:1990904		6	6	6	7.9	7.9	7.9	85.733	0	25.146	1611000000	29	824	26.0598	26.023	26.0132	26.0012	25.8992	25.9839	25.8469	25.8863
2.26204	0.316293	A0A9P9L4G5	PH domain-containing protein	1323	B0J15DRAFT_541951					8	8	8	23.4	23.4	23.4	27.798	0	42.149	8300500000	63	244	28.6921	28.4938	28.5172	28.6696	28.1369	28.3102	28.2621	28.3983
0.0672866	0.0159183	A0A9P9L4G9	High mobility group box domain-containing protein	101	B0J15DRAFT_541895		DNA binding [GO:0003677]	GO:0003677; GO:0005634		4	4	4	29	29	29	23.058	0	46.011	4329900000	34	207	27.5096	27.5671	27.4209	27.2321	27.5094	27.3366	27.464	27.356
0.632995	0.420075	A0A9P9L4H0	Uncharacterized protein	824	B0J15DRAFT_135668	regulation of actin filament polymerization [GO:0030833]	actin filament binding [GO:0051015]	GO:0005884; GO:0030427; GO:0030833; GO:0030864; GO:0051015		2	2	2	9.7	9.7	9.7	33.887	0	7.2129	199870000	13	309	24.3196	24.3028	23.9169	23.8289	22.8901	24.009	23.5921	24.1967
1.14861	0.194805	A0A9P9L4I0	40S ribosomal protein S6	244	B0J15DRAFT_541727	translation [GO:0006412]	structural constituent of ribosome [GO:0003735]	GO:0003735; GO:0005840; GO:0006412; GO:1990904		3	3	3	9.1	9.1	9.1	58.854	0	61.654	5102600000	42	526	28.3416	28.0982	28.2878	28.1437	28.2247	27.9773	27.9453	27.9448
0.348841	0.0775242	A0A9P9L4I3	Adenylyl-sulfate kinase (EC 2.7.1.25)	207	B0J15DRAFT_136154	cysteine biosynthetic process [GO:0019344]; sulfate assimilation [GO:0000103]	adenylylsulfate kinase activity [GO:0004020]; ATP binding [GO:0005524]	GO:0000103; GO:0004020; GO:0005524; GO:0019344		8	8	8	11.4	11.4	11.4	96.136	0	20.802	677470000	37	861	24.9727	25.267	24.9325	24.8934	25.0395	24.8532	24.9812	24.8816
0.257947	0.0707078	A0A9P9L4M5	Scaffold protein Nfu/NifU N terminal-domain-containing protein	309	B0J15DRAFT_386224	iron-sulfur cluster assembly [GO:0016226]	iron ion binding [GO:0005506]; iron-sulfur cluster binding [GO:0051536]	GO:0005506; GO:0005739; GO:0016226; GO:0051536		11	11	11	42.9	42.9	42.9	35.724	0	61.29	6763200000	80	322	28.3119	28.6096	28.6669	28.7918	28.431	28.514	28.6565	28.4959
0.0116124	0.000794888	A0A9P9L4P1	Calreticulin family-domain-containing protein	526	B0J15DRAFT_384260	ERAD pathway [GO:0036503]; protein folding [GO:0006457]	calcium ion binding [GO:0005509]; unfolded protein binding [GO:0051082]	GO:0005509; GO:0005789; GO:0006457; GO:0036503; GO:0051082		23	23	23	56.6	56.6	56.6	57.323	0	321.84	13387000000	174	514	27.9181	27.9697	27.8907	27.9192	27.9346	27.9175	27.8827	27.9596
0.839014	-0.276516	A0A9P9L4R0	RHD3/Sey1	861	SEY1 B0J15DRAFT_110913	endoplasmic reticulum membrane fusion [GO:0016320]	GTP binding [GO:0005525]; GTPase activity [GO:0003924]	GO:0003924; GO:0005525; GO:0005789; GO:0016320		4	4	4	33.6	33.6	33.6	29.183	0	60.54	948260000	33	271	25.095	25.6394	25.4637	24.9574	25.592	25.576	25.6573	25.4362
2.49129	0.279907	A0A9P9L4R9	quinol--cytochrome-c reductase (EC 7.1.1.8)	322	B0J15DRAFT_479041	mitochondrial electron transport, ubiquinol to cytochrome c [GO:0006122]	electron transfer activity [GO:0009055]; heme binding [GO:0020037]; metal ion binding [GO:0046872]	GO:0005743; GO:0006122; GO:0009055; GO:0020037; GO:0046872		8	8	8	33	33	33	31.568	0	117.42	2685900000	48	291	27.0934	26.991	27.1244	27.2283	26.8263	26.9165	26.8208	26.7538
1.15723	-0.131402	A0A9P9L4S3	UTP--glucose-1-phosphate uridylyltransferase (EC 2.7.7.9)	514	B0J15DRAFT_508221	UDP-alpha-D-glucose metabolic process [GO:0006011]	UTP:glucose-1-phosphate uridylyltransferase activity [GO:0003983]	GO:0003983; GO:0006011		7	7	7	16.6	16.6	16.6	26.231	0	47.697	3438800000	38	241	27.4699	27.5327	27.4878	27.6076	27.5119	27.7475	27.6618	27.7024
0.515697	0.0943933	A0A9P9L4T7	proteasome endopeptidase complex (EC 3.4.25.1)	271	B0J15DRAFT_385043	proteolysis involved in protein catabolic process [GO:0051603]	threonine-type endopeptidase activity [GO:0004298]	GO:0004298; GO:0005634; GO:0005737; GO:0005839; GO:0051603		11	11	11	13.7	13.7	13.7	83.235	0	57.618	5513100000	86	759	27.6457	27.4668	27.7927	27.6505	27.6682	27.5691	27.5189	27.422
1.00374	0.0625277	A0A9P9L4U6	Proteasome subunit alpha type	291	B0J15DRAFT_122109	ubiquitin-dependent protein catabolic process [GO:0006511]		GO:0005634; GO:0005737; GO:0006511; GO:0019773		12	12	12	33.2	33.2	33.2	43.061	0	169.12	13167000000	117	391	28.4	28.4261	28.4804	28.507	28.3574	28.4436	28.4043	28.3583
0.158488	0.035531	A0A9P9L4V0	ATP synthase subunit 4	241	B0J15DRAFT_508137		proton-transporting ATP synthase activity, rotational mechanism [GO:0046933]	GO:0005743; GO:0045263; GO:0046933		11	11	11	16.9	16.9	16.9	84.897	0	53.129	2682900000	70	765	26.1755	26.4523	26.4805	26.3938	26.309	26.3848	26.4529	26.2134
1.16148	0.0611768	A0A9P9L4V6	phosphoglucomutase (alpha-D-glucose-1,6-bisphosphate-dependent) (EC 5.4.2.2)	759	B0J15DRAFT_459035	carbohydrate metabolic process [GO:0005975]	3'-5'-RNA exonuclease activity [GO:0000175]; magnesium ion binding [GO:0000287]; nucleic acid binding [GO:0003676]; phosphoglucomutase activity [GO:0004614]	GO:0000175; GO:0000287; GO:0003676; GO:0004614; GO:0005829; GO:0005975		11	11	11	46	46	46	22.376	0	47.922	9473400000	71	200	28.2452	28.2788	28.248	28.2296	28.1692	28.1511	28.1716	28.265
4.14209	0.454642	A0A9P9L4Y0	S-adenosylmethionine synthase (EC 2.5.1.6)	391	B0J15DRAFT_385399	one-carbon metabolic process [GO:0006730]; S-adenosylmethionine biosynthetic process [GO:0006556]	ATP binding [GO:0005524]; metal ion binding [GO:0046872]; methionine adenosyltransferase activity [GO:0004478]	GO:0004478; GO:0005524; GO:0006556; GO:0006730; GO:0046872		3	3	3	6	6	6	50.91	0	32.819	1565900000	27	468	26.95	26.9127	26.961	26.8636	26.4996	26.3609	26.4499	26.5585
0.141612	-0.294644	A0A9P9L4Z3	Dipeptidyl peptidase 3 (EC 3.4.14.4) (Dipeptidyl aminopeptidase III) (Dipeptidyl peptidase III)	765	B0J15DRAFT_479349	proteolysis [GO:0006508]	aminopeptidase activity [GO:0004177]; dipeptidyl-peptidase activity [GO:0008239]; metal ion binding [GO:0046872]; metalloexopeptidase activity [GO:0008235]	GO:0004177; GO:0005737; GO:0006508; GO:0008235; GO:0008239; GO:0046872		9	9	9	19.2	19.2	19.2	58.322	0	35.403	1115600000	41	542	23.9004	24.1665	24.7171	25.4706	22.8925	24.899	26.2163	25.4253
0.439656	0.122093	A0A9P9L508	60S ribosomal protein L6	200	B0J15DRAFT_479347	cytoplasmic translation [GO:0002181]; ribosomal large subunit assembly [GO:0000027]	RNA binding [GO:0003723]; structural constituent of ribosome [GO:0003735]	GO:0000027; GO:0002181; GO:0003723; GO:0003735; GO:0022625		5	5	5	8	8	8	97.894	0	19.472	321370000	31	865	23.9901	24.1705	24.0627	23.8318	23.6186	23.9589	24.1043	23.8849
1.45013	0.134407	A0A9P9L517	FK506-binding protein (EC 5.2.1.8)	468	B0J15DRAFT_479495		peptidyl-prolyl cis-trans isomerase activity [GO:0003755]	GO:0000785; GO:0003755; GO:0005730		12	12	12	37.2	37.2	37.2	32.728	0	66.922	31362000000	135	290	29.7419	29.7741	29.8526	29.9331	29.6509	29.7487	29.6459	29.7185
1.4915	-0.615985	A0A9P9L519	methylmalonate-semialdehyde dehydrogenase (CoA acylating) (EC 1.2.1.27)	542	B0J15DRAFT_508200	thymine catabolic process [GO:0006210]; valine catabolic process [GO:0006574]	methylmalonate-semialdehyde dehydrogenase (acylating, NAD) activity [GO:0004491]	GO:0004491; GO:0005739; GO:0006210; GO:0006574		7	7	7	34.5	34.5	34.5	31.784	0	38.018	2846600000	40	290	26.2472	26.8057	26.2701	25.7385	26.7976	26.9825	26.9191	26.8263
1.75999	0.185909	A0A9P9L530	C2H2-type domain-containing protein	865	B0J15DRAFT_127830			GO:0000776		5	5	5	18.3	18.3	18.3	43.341	0	13.73	764750000	30	378	25.3045	25.0691	25.1208	25.1791	24.9366	24.9699	24.9646	25.0587
1.2915	0.131303	A0A9P9L548	inorganic diphosphatase (EC 3.6.1.1)	290	B0J15DRAFT_508203	phosphate-containing compound metabolic process [GO:0006796]	inorganic diphosphate phosphatase activity [GO:0004427]; magnesium ion binding [GO:0000287]	GO:0000287; GO:0004427; GO:0005737; GO:0006796		13	13	13	48.6	48.6	48.6	24.482	0	73.399	31477000000	126	216	29.4454	29.5139	29.611	29.6713	29.421	29.4856	29.4178	29.3919
1.89308	0.208398	A0A9P9L550	Prohibitin	290	B0J15DRAFT_384806	mitochondrion organization [GO:0007005]		GO:0005743; GO:0007005		21	21	21	60.2	60.2	60.2	49.148	0	157.38	4975900000	145	440	26.0643	25.917	26.0824	26.1954	25.8504	25.8645	25.8154	25.8953
1.03585	-0.177577	A0A9P9L562	Protein arginine N-methyltransferase	378	B0J15DRAFT_542311	methylation [GO:0032259]	histone methyltransferase activity [GO:0042054]; protein-arginine N-methyltransferase activity [GO:0016274]	GO:0005634; GO:0016274; GO:0032259; GO:0042054		3	3	3	30.5	30.5	30.5	20.658	0	66.229	2383300000	30	197	26.6263	26.7802	26.8629	26.9355	26.8578	27.1044	27.0508	26.9022
0.0749348	-0.0313826	A0A9P9L575	GTP-binding nuclear protein	216	B0J15DRAFT_479578	protein import into nucleus [GO:0006606]; ribosomal subunit export from nucleus [GO:0000054]	GTP binding [GO:0005525]; GTPase activity [GO:0003924]	GO:0000054; GO:0003924; GO:0005525; GO:0005634; GO:0005737; GO:0006606		4	4	4	11.3	11.3	11.3	44.275	0	11.967	323760000	23	407	24.1122	24.3135	24.2954	24.2277	24.5103	24.5182	24.0719	23.974
2.66543	0.435816	A0A9P9L582	P-loop containing nucleoside triphosphate hydrolase protein	440	B0J15DRAFT_479037		ATP binding [GO:0005524]; ATP hydrolysis activity [GO:0016887]	GO:0005524; GO:0005737; GO:0008540; GO:0016887		22	22	22	29	29	29	100.95	0	141.95	10657000000	160	909	28.3427	28.1	28.0689	28.0068	27.8209	27.6594	27.6451	27.6497
0.177685	0.0314417	A0A9P9L584	6,7-dimethyl-8-ribityllumazine synthase (DMRL synthase) (EC 2.5.1.78)	197	B0J15DRAFT_520712	riboflavin biosynthetic process [GO:0009231]	6,7-dimethyl-8-ribityllumazine synthase activity [GO:0000906]	GO:0000906; GO:0005758; GO:0009231; GO:0009349		5	5	5	22.3	22.3	22.3	39.783	0	78.502	2236800000	34	363	26.7814	26.8049	26.7468	26.5714	26.6141	26.7182	26.6375	26.8088
0.0397168	-0.0117435	A0A9P9L589	Glycosyl transferase	407	B0J15DRAFT_542117	tryptophan biosynthetic process [GO:0000162]	anthranilate phosphoribosyltransferase activity [GO:0004048]	GO:0000162; GO:0004048; GO:0005829		7	7	7	15.4	15.4	15.4	53.54	0	27.853	1476900000	52	479	25.9501	26.1159	25.8724	26.1239	26.1597	26.1555	25.8202	25.9738
0.181867	-0.0455375	A0A9P9L5A3	glutamine--fructose-6-phosphate transaminase (isomerizing) (EC 2.6.1.16) (D-fructose-6-phosphate amidotransferase) (Hexosephosphate aminotransferase)	909	B0J15DRAFT_508402	fructose 6-phosphate metabolic process [GO:0006002]; protein N-linked glycosylation [GO:0006487]; UDP-N-acetylglucosamine metabolic process [GO:0006047]	carbohydrate derivative binding [GO:0097367]; glutamine-fructose-6-phosphate transaminase (isomerizing) activity [GO:0004360]	GO:0004360; GO:0006002; GO:0006047; GO:0006487; GO:0097367		3	3	3	28.9	28.9	28.9	18.491	0	17.153	1698700000	33	166	26.4005	26.5038	26.7187	26.4614	26.7197	26.5041	26.4077	26.6351
0.796663	0.0820079	A0A9P9L5A7	Actin-related protein 2/3 complex subunit	363	B0J15DRAFT_414682	Arp2/3 complex-mediated actin nucleation [GO:0034314]	actin filament binding [GO:0051015]	GO:0005885; GO:0030479; GO:0034314; GO:0051015		12	12	12	15.9	15.9	15.9	128.53	0	99.584	1827000000	72	1169	25.75	25.5488	25.6506	25.5892	25.5108	25.5085	25.5738	25.6175
0.238259	0.106909	A0A9P9L5B8	V-type proton ATPase subunit H	479	B0J15DRAFT_479712		proton-transporting ATPase activity, rotational mechanism [GO:0046961]	GO:0000221; GO:0000329; GO:0046961		5	5	5	11.4	11.4	11.4	59.01	0	26.674	929090000	26	527	25.2326	25.4248	25.3855	25.6065	25.3851	25.738	25.0679	25.0307
0.627961	0.142797	A0A9P9L5C4	Cystathionine beta-synthase	166	B0J15DRAFT_589690					22	22	22	19.7	19.7	19.7	113.2	0	158.83	43145000000	207	1044	29.3664	29.2082	29.2783	29.1227	29.2786	29.1983	28.8413	29.0862
4.37975	1.99945	A0A9P9L5C6	Ammonium-dependent carbamoyl phosphate synthetase (EC 6.3.4.16) (EC 6.3.5.5) (Arginine-specific carbamoyl phosphate synthetase, ammonia chain) (Glutamine-dependent carbamoyl phosphate synthetase)	1169	B0J15DRAFT_131544		ATP binding [GO:0005524]; carbamoyl-phosphate synthase (glutamine-hydrolyzing) activity [GO:0004088]; metal ion binding [GO:0046872]	GO:0004088; GO:0005524; GO:0005737; GO:0046872		22	22	22	32.7	32.7	32.7	88.712	0	223.09	5846000000	122	797	26.8855	26.9722	26.7936	27.5994	25.0261	25.0641	25.1947	24.9682
0.495447	0.0594864	A0A9P9L5C7	Cytochrome P450	527	B0J15DRAFT_479306		heme binding [GO:0020037]; iron ion binding [GO:0005506]; monooxygenase activity [GO:0004497]; oxidoreductase activity, acting on paired donors, with incorporation or reduction of molecular oxygen [GO:0016705]	GO:0004497; GO:0005506; GO:0016020; GO:0016705; GO:0020037		12	12	12	74.3	74.3	74.3	20.975	0	206.12	10813000000	125	183	28.2172	28.207	28.1644	28.2323	28.0414	28.0768	28.2702	28.1946
0.399433	0.112408	A0A9P9L5D2	Protein disulfide-isomerase (EC 5.3.4.1)	1044	B0J15DRAFT_532343		FMN binding [GO:0010181]; NADP binding [GO:0050661]; NADPH dehydrogenase activity [GO:0003959]; protein disulfide isomerase activity [GO:0003756]	GO:0003756; GO:0003959; GO:0005788; GO:0010181; GO:0050661		6	6	6	8.5	8.5	8.5	108.24	0	108.31	748230000	40	997	24.9358	24.8179	24.5147	24.5809	24.7486	24.6134	24.3947	24.643
0.187922	0.0737348	A0A9P9L5F0	P-loop containing nucleoside triphosphate hydrolase protein	797	B0J15DRAFT_385763	cellular response to heat [GO:0034605]; protein refolding [GO:0042026]; protein unfolding [GO:0043335]	ATP binding [GO:0005524]; ATP hydrolysis activity [GO:0016887]	GO:0005524; GO:0005759; GO:0016887; GO:0034605; GO:0042026; GO:0043335		2	2	2	16.1	16.1	16.1	25.066	0	89.798	28479000000	37	230	30.4281	30.3878	30.6764	30.5397	30.4085	30.6849	30.5913	30.0525
1.20625	-0.10803	A0A9P9L5F9	ADP-ribosylation factor	183	B0J15DRAFT_385009	protein transport [GO:0015031]; vesicle-mediated transport [GO:0016192]	GTP binding [GO:0005525]; GTPase activity [GO:0003924]	GO:0003924; GO:0005525; GO:0005794; GO:0015031; GO:0016192		30	30	30	53.1	53.1	53.1	57.566	0	323.31	22289000000	205	499	28.997	29.1185	29.0469	28.9702	29.1721	29.1025	29.0691	29.2211
0.0241465	-0.00759554	A0A9P9L5G2	Calcium-transporting ATPase (EC 7.2.2.10)	997	B0J15DRAFT_459578		ATP binding [GO:0005524]; ATP hydrolysis activity [GO:0016887]; P-type calcium transporter activity [GO:0005388]	GO:0005388; GO:0005524; GO:0016020; GO:0016887		3	3	3	7.1	7.1	7.1	79.965	0	40.5	531690000	26	722	25.1828	24.8797	24.8595	25.0933	24.9245	25.2033	25.0373	24.8805
1.17429	-0.33729	A0A9P9L5J4	Elongation factor 1-beta	230	B0J15DRAFT_479323		guanyl-nucleotide exchange factor activity [GO:0005085]; translation elongation factor activity [GO:0003746]	GO:0003746; GO:0005085; GO:0005829; GO:0005853		6	6	6	38.2	38.2	38.2	19.956	0	60.41	9294600000	47	173	29.3431	29.26	29.0289	28.9653	29.5433	29.1813	29.7661	29.4559
0.603009	-0.141446	A0A9P9L5K5	Glucose-6-phosphate 1-dehydrogenase (EC 1.1.1.49)	499	B0J15DRAFT_480132	glucose metabolic process [GO:0006006]; pentose-phosphate shunt, oxidative branch [GO:0009051]	glucose-6-phosphate dehydrogenase activity [GO:0004345]; NADP binding [GO:0050661]	GO:0004345; GO:0005829; GO:0006006; GO:0009051; GO:0050661		3	3	3	11.2	11.2	11.2	30.008	0	69.943	1395600000	23	276	26.546	26.2304	26.2645	26.2488	26.5359	26.6298	26.4436	26.2463
0.492827	0.0438619	A0A9P9L5K8	DUF3824 domain-containing protein	722	B0J15DRAFT_134638					7	7	7	14	14	14	78.236	0	53.186	1325700000	51	702	25.4711	25.569	25.5718	25.5819	25.5277	25.4757	25.5794	25.4357
0.52796	0.155779	A0A9P9L5K9	Ribosomal protein L5 domain-containing protein	173	B0J15DRAFT_385619	translation [GO:0006412]	structural constituent of ribosome [GO:0003735]	GO:0003735; GO:0005840; GO:0006412; GO:1990904		4	4	4	23.9	23.9	23.9	21.062	0	14.697	493020000	25	209	24.918	24.5929	24.4079	24.9243	24.6799	24.5568	24.5419	24.4414
0.281477	0.0888638	A0A9P9L5M0	Eukaryotic translation initiation factor 3 subunit J (eIF3j) (Eukaryotic translation initiation factor 3 30 kDa subunit homolog) (eIF-3 30 kDa subunit homolog)	276	HCR1 B0J15DRAFT_542524	formation of cytoplasmic translation initiation complex [GO:0001732]	translation initiation factor activity [GO:0003743]	GO:0001732; GO:0003743; GO:0005852; GO:0016282; GO:0033290		5	5	5	22.3	22.3	22.3	29.229	0	15.041	716970000	27	264	25.6472	25.1407	25.1453	25.278	25.2049	25.3678	25.1697	25.1133
0.190684	0.0356402	A0A9P9L5M5	Dipeptidyl-peptidase V	702	B0J15DRAFT_479591	proteolysis [GO:0006508]	serine-type endopeptidase activity [GO:0004252]	GO:0004252; GO:0006508		4	4	4	15.7	15.7	15.7	31.487	0	12.376	901610000	23	293	25.7079	25.7788	25.7683	25.6538	25.8846	25.5779	25.677	25.6267
0.756267	-0.056838	A0A9P9L5M9	Sm protein B	209	B0J15DRAFT_542260	mRNA splicing, via spliceosome [GO:0000398]	RNA binding [GO:0003723]; snRNP binding [GO:0070990]	GO:0000398; GO:0003723; GO:0005682; GO:0005685; GO:0005686; GO:0005687; GO:0005737; GO:0046540; GO:0070990; GO:0071004; GO:0071013		16	16	16	38.6	38.6	38.6	57.709	0	323.31	92306000000	207	529	30.4908	30.611	30.5432	30.4787	30.628	30.6199	30.5409	30.5622
1.62267	0.245993	A0A9P9L5N1	Nucleophile aminohydrolase	264	B0J15DRAFT_479728	proteolysis involved in protein catabolic process [GO:0051603]		GO:0005634; GO:0005737; GO:0005839; GO:0051603		11	11	11	70.5	70.5	70.5	22.514	0	68.544	4123200000	73	207	27.0813	26.973	27.3167	27.2469	26.8589	26.964	26.8763	26.9347
0.886816	0.12816	A0A9P9L5P6	VWFA domain-containing protein	293	B0J15DRAFT_520677	proteasome-mediated ubiquitin-dependent protein catabolic process [GO:0043161]	polyubiquitin modification-dependent protein binding [GO:0031593]	GO:0005634; GO:0005829; GO:0008540; GO:0031593; GO:0043161		5	5	5	22.8	22.8	22.8	21.794	0	14.108	18696000000	55	193	29.4277	29.1852	29.2236	29.274	29.1962	29.2558	29.1219	29.0241
0.639887	-0.0803137	A0A9P9L5P8	6-phosphogluconate dehydrogenase, decarboxylating (EC 1.1.1.44)	529	B0J15DRAFT_479622	D-gluconate metabolic process [GO:0019521]; pentose-phosphate shunt [GO:0006098]	NADP binding [GO:0050661]; phosphogluconate dehydrogenase (decarboxylating) activity [GO:0004616]	GO:0004616; GO:0006098; GO:0019521; GO:0050661		15	14	14	48.3	45.3	45.3	43.98	0	180.92	4171500000	85	391	26.8085	26.7962	26.8227	26.7881	26.7478	26.8237	26.9619	27.0034
0.369729	-0.349229	A0A9P9L5R1	Proteasome subunit alpha type	207	B0J15DRAFT_474554	proteasome-mediated ubiquitin-dependent protein catabolic process [GO:0043161]		GO:0005634; GO:0005737; GO:0019773; GO:0043161		6	6	6	28.2	28.2	28.2	37.336	0	23.236	752410000	32	323	23.5603	25.1877	25.1916	25.1965	25.1631	25.1406	25.2073	25.022
1.83625	-0.0906296	A0A9P9L5R5	Ribosomal protein L6, alpha-beta domain-containing protein	193	B0J15DRAFT_437630	cytoplasmic translation [GO:0002181]	rRNA binding [GO:0019843]; structural constituent of ribosome [GO:0003735]	GO:0002181; GO:0003735; GO:0019843; GO:0022625		9	9	9	25.1	25.1	25.1	58.689	0	157.96	7529800000	95	538	28.3878	28.4783	28.4439	28.3957	28.5187	28.5176	28.4765	28.5553
1.70248	0.290129	A0A9P9L5S1	26S proteasome regulatory complex, ATPase RPT4	391	B0J15DRAFT_131068		ATP binding [GO:0005524]; ATP hydrolysis activity [GO:0016887]	GO:0005524; GO:0008540; GO:0016887		6	6	6	20.8	20.8	20.8	42.16	0	39.746	671940000	36	375	24.5215	24.51	24.5687	24.8504	24.4091	24.3441	24.3416	24.1952
0.917249	-0.537922	A0A9P9L5T0	Vacuolar protein sorting-associated protein 26-domain-containing protein	323	B0J15DRAFT_479717	intracellular protein transport [GO:0006886]		GO:0006886		3	3	3	8.8	8.8	8.8	32.125	0	6.6504	504680000	14	295	24.7817	24.9864	24.5965	23.6413	25.0602	25.0287	25.0044	25.0643
0.41587	0.0804658	A0A9P9L5T1	Phosphoacetylglucosamine mutase (PAGM) (EC 5.4.2.3) (Acetylglucosamine phosphomutase) (N-acetylglucosamine-phosphate mutase)	538	B0J15DRAFT_129771	carbohydrate metabolic process [GO:0005975]; UDP-N-acetylglucosamine biosynthetic process [GO:0006048]	magnesium ion binding [GO:0000287]; phosphoacetylglucosamine mutase activity [GO:0004610]	GO:0000287; GO:0004610; GO:0005975; GO:0006048		4	4	4	21	21	21	44.813	0	106.46	2259900000	30	424	26.6611	26.5597	26.5427	26.4214	26.6292	26.4993	26.4441	26.2904
1.21016	0.137911	A0A9P9L5T5	NAD-dependent epimerase/dehydratase domain-containing protein	375	B0J15DRAFT_131846					10	10	10	14.8	14.8	14.8	84.688	0	54.154	2288400000	45	741	26.4106	26.2275	26.3301	26.3429	26.2406	26.2603	26.0539	26.2047
0.849234	0.181833	A0A9P9L5U1	Eukaryotic translation initiation factor 3 subunit G (eIF3g) (Eukaryotic translation initiation factor 3 RNA-binding subunit) (eIF-3 RNA-binding subunit) (Translation initiation factor eIF3 p33 subunit homolog) (eIF3 p33 homolog)	295	TIF35 B0J15DRAFT_12945	formation of cytoplasmic translation initiation complex [GO:0001732]	RNA binding [GO:0003723]; translation initiation factor activity [GO:0003743]	GO:0001732; GO:0003723; GO:0003743; GO:0005852; GO:0016282; GO:0033290		4	4	4	8.9	8.9	8.9	71.639	0	31.875	537530000	17	630	25.2053	24.9767	25.1019	25.2603	25.1422	24.9796	24.976	24.7191
0.0509531	-0.0077014	A0A9P9L5V3	cystathionine gamma-lyase (EC 4.4.1.1) (Gamma-cystathionase)	424	B0J15DRAFT_129693	cysteine biosynthetic process via cystathionine [GO:0019343]; transsulfuration [GO:0019346]	cystathionine gamma-lyase activity [GO:0004123]; pyridoxal phosphate binding [GO:0030170]	GO:0004123; GO:0005737; GO:0019343; GO:0019346; GO:0030170		8	8	8	47.1	47.1	47.1	21.197	0	68.268	1434700000	41	191	26.1808	26.141	26.1497	26.2323	26.1027	26.2033	26.1147	26.3138
0.346782	-0.414824	A0A9P9L5Z3	threonine--tRNA ligase (EC 6.1.1.3) (Threonyl-tRNA synthetase)	741	B0J15DRAFT_568039	threonyl-tRNA aminoacylation [GO:0006435]	ATP binding [GO:0005524]; threonine-tRNA ligase activity [GO:0004829]	GO:0004829; GO:0005524; GO:0005739; GO:0006435		3	3	3	5.4	5.4	5.4	63.983	0	10.366	1111000000	20	577	24.1732	26.162	26.2729	26.2303	26.0966	26.1591	26.186	26.0561
1.84677	0.257275	A0A9P9L608	non-specific serine/threonine protein kinase (EC 2.7.11.1)	630	B0J15DRAFT_130577		ATP binding [GO:0005524]; protein serine/threonine kinase activity [GO:0004674]	GO:0004674; GO:0005524		11	11	11	17.7	17.7	17.7	103.68	0	74.698	1385400000	62	911	24.7101	24.662	24.8619	24.8474	24.6731	24.4687	24.4096	24.5011
0.679219	0.0894456	A0A9P9L621	Nucleophile aminohydrolase	191	B0J15DRAFT_133570	proteasome-mediated ubiquitin-dependent protein catabolic process [GO:0043161]		GO:0005634; GO:0005737; GO:0019774; GO:0043161		9	9	9	34.2	34.2	34.2	35.268	0	90.492	6606500000	71	325	27.4924	27.7427	27.6734	27.642	27.5563	27.6186	27.5683	27.4496
1.36639	0.178094	A0A9P9L626	Eukaryotic translation initiation factor 3 subunit D (eIF3d)	577	B0J15DRAFT_135649	cap-dependent translational initiation [GO:0002191]; formation of cytoplasmic translation initiation complex [GO:0001732]	mRNA cap binding [GO:0098808]; translation initiation factor activity [GO:0003743]	GO:0001732; GO:0002191; GO:0003743; GO:0005852; GO:0016282; GO:0033290; GO:0098808		10	10	10	47.8	47.8	47.8	36.81	0	91.282	3554600000	85	324	26.2362	25.95	25.9993	26.1097	25.977	25.8861	25.8472	25.8725
0.599336	0.049963	A0A9P9L637	Family 20 glycosyltransferase	911	B0J15DRAFT_539925	trehalose biosynthetic process [GO:0005992]; trehalose metabolism in response to stress [GO:0070413]	alpha,alpha-trehalose-phosphate synthase (UDP-forming) activity [GO:0003825]; trehalose-phosphatase activity [GO:0004805]	GO:0003825; GO:0004805; GO:0005829; GO:0005946; GO:0005992; GO:0070413		26	26	26	61.9	61.9	61.9	47.126	0	323.31	431690000000	686	438	32.2339	32.2112	32.2916	32.3564	32.221	32.2792	32.1701	32.2231
0.259449	-0.0438375	A0A9P9L649	ATP phosphoribosyltransferase (EC 2.4.2.17)	325	B0J15DRAFT_480407	L-histidine biosynthetic process [GO:0000105]	ATP phosphoribosyltransferase activity [GO:0003879]; magnesium ion binding [GO:0000287]	GO:0000105; GO:0000287; GO:0003879; GO:0005737		19	18	18	33.5	32.3	32.3	90.274	0	87.904	3080100000	99	812	25.2478	25.5242	25.5185	25.4865	25.5313	25.4577	25.5167	25.4467
1.86635	0.093164	A0A9P9L672	Serine/threonine-protein phosphatase (EC 3.1.3.16)	324	B0J15DRAFT_382634		protein serine/threonine phosphatase activity [GO:0004722]	GO:0004722		45	45	45	55.6	55.6	55.6	93.017	0	323.31	182530000000	600	844	30.8163	30.8431	30.8053	30.754	30.7008	30.7682	30.6791	30.698
1.32149	0.0977244	A0A9P9L698	Enolase (EC 4.2.1.11) (2-phospho-D-glycerate hydro-lyase) (2-phosphoglycerate dehydratase)	438	B0J15DRAFT_480369	glycolytic process [GO:0006096]	magnesium ion binding [GO:0000287]; phosphopyruvate hydratase activity [GO:0004634]	GO:0000015; GO:0000287; GO:0004634; GO:0006096		21	21	21	56.2	56.2	56.2	56.872	0	188.4	7266800000	184	528	26.7556	26.8356	26.7759	26.8617	26.7691	26.7206	26.6241	26.724
0.559707	-0.0767326	A0A9P9L6D0	Dynamin central region-domain-containing protein	812	B0J15DRAFT_480277	endocytosis [GO:0006897]; intracellular distribution of mitochondria [GO:0048312]; mitochondrial fission [GO:0000266]; peroxisome fission [GO:0016559]	GTP binding [GO:0005525]; GTPase activity [GO:0003924]; microtubule binding [GO:0008017]	GO:0000266; GO:0003924; GO:0005525; GO:0005739; GO:0005777; GO:0005874; GO:0006897; GO:0008017; GO:0016020; GO:0016559; GO:0048312		16	16	16	30	30	30	85.414	0	189.49	4872900000	100	746	26.6157	26.4414	26.411	26.3283	26.5803	26.4821	26.5076	26.5333
0.339133	0.0592089	A0A9P9L6L0	Elongation factor 2	844	B0J15DRAFT_540593		GTP binding [GO:0005525]; GTPase activity [GO:0003924]; ribosome binding [GO:0043022]; translation elongation factor activity [GO:0003746]	GO:0003746; GO:0003924; GO:0005525; GO:0005829; GO:0043022; GO:1990904		10	10	10	26.2	26.2	26.2	59.988	0	129.76	2667900000	54	539	26.2693	26.2966	26.2165	26.0109	26.1913	26.1423	26.1905	26.0324
0.0455593	0.0241771	A0A9P9L6L3	CCT-beta	528	B0J15DRAFT_473533		ATP binding [GO:0005524]; ATP hydrolysis activity [GO:0016887]; ATP-dependent protein folding chaperone [GO:0140662]; unfolded protein binding [GO:0051082]	GO:0005524; GO:0005832; GO:0016887; GO:0051082; GO:0140662		7	7	7	28.2	28.2	28.2	24.889	0	30.905	1941500000	51	234	27.3042	27.0426	26.6404	26.8463	26.8196	27.2727	26.9187	26.7259
2.79267	0.190809	A0A9P9L6M3	Eukaryotic translation initiation factor 3 subunit B (eIF3b) (Eukaryotic translation initiation factor 3 90 kDa subunit homolog) (eIF3 p90) (Translation initiation factor eIF3, p90 subunit homolog)	746	PRT1 B0J15DRAFT_473530	formation of cytoplasmic translation initiation complex [GO:0001732]	RNA binding [GO:0003723]; translation initiation factor activity [GO:0003743]; translation initiation factor binding [GO:0031369]	GO:0001732; GO:0003723; GO:0003743; GO:0005852; GO:0016282; GO:0031369; GO:0033290		7	7	7	66	66	66	16.393	0	68.89	1882200000	42	147	26.0345	25.9048	25.9591	25.9247	25.8026	25.7927	25.7135	25.7511
0.247876	0.0624757	A0A9P9L6N5	Tryptophan synthase beta subunit-like PLP-dependent enzyme	539	B0J15DRAFT_473858	threonine biosynthetic process [GO:0009088]	threonine synthase activity [GO:0004795]	GO:0004795; GO:0009088		3	3	3	10.1	10.1	10.1	42.162	0	9.4265	447300000	18	388	24.9008	24.5034	24.6926	24.5949	24.7316	24.6722	24.5643	24.4738
2.02443	0.236237	A0A9P9L6N6	Cytochrome b-c1 complex subunit Rieske, mitochondrial (EC 7.1.1.8)	234	B0J15DRAFT_474264		2 iron, 2 sulfur cluster binding [GO:0051537]; metal ion binding [GO:0046872]; ubiquinol-cytochrome-c reductase activity [GO:0008121]	GO:0005743; GO:0008121; GO:0046872; GO:0051537		6	6	6	20	20	20	42.973	0	45.443	1182100000	32	401	25.2334	25.4562	25.3851	25.3072	25.1313	25.0527	25.0388	25.2141
1.61304	0.140738	A0A9P9L6P0	Calmodulin	147	B0J15DRAFT_540229	mitotic actomyosin contractile ring assembly [GO:1903475]	calcium ion binding [GO:0005509]	GO:0005509; GO:0016460; GO:1903475		7	7	7	17.8	17.8	17.8	52.841	0	63.971	4603000000	77	490	27.2476	27.3344	27.2603	27.2845	27.2464	27.1032	27.0464	27.168
1.63963	0.705555	A0A9P9L6R1	Methylthioribose-1-phosphate isomerase (M1Pi) (MTR-1-P isomerase) (EC 5.3.1.23) (S-methyl-5-thioribose-1-phosphate isomerase) (Translation initiation factor eIF-2B subunit alpha/beta/delta-like protein)	388	MRI1 B0J15DRAFT_1610	L-methionine salvage from methylthioadenosine [GO:0019509]	S-methyl-5-thioribose-1-phosphate isomerase activity [GO:0046523]	GO:0005634; GO:0005737; GO:0019509; GO:0046523		3	3	3	6.5	6.5	6.5	98.7	0	23.07	164580000	13	872	23.6205	23.7643	23.7107	23.6713	23.5704	22.7198	22.532	23.1224
2.6459	0.37338	A0A9P9L6S8	3'(2'),5'-bisphosphate nucleotidase (EC 3.1.3.7)	401	B0J15DRAFT_476010	phosphatidylinositol phosphate biosynthetic process [GO:0046854]; sulfate assimilation [GO:0000103]	3'(2'),5'-bisphosphate nucleotidase activity [GO:0008441]; metal ion binding [GO:0046872]	GO:0000103; GO:0008441; GO:0046854; GO:0046872		15	15	15	20	20	20	124.18	0	70.643	1651700000	67	1128	25.672	25.6508	25.7481	25.6582	25.2053	25.4596	25.1753	25.3953
0.145407	-0.0391407	A0A9P9L6V6	RRM domain-containing protein	490	B0J15DRAFT_540049	mRNA splice site recognition [GO:0006376]	mRNA binding [GO:0003729]	GO:0003729; GO:0005829; GO:0006376		9	9	9	37.1	37.1	37.1	32.415	0	51.888	3751200000	63	307	26.8404	26.7131	26.8447	26.8395	26.681	27.0241	26.6795	27.0097
0.353916	-0.112581	A0A9P9L6W7	P-loop containing nucleoside triphosphate hydrolase protein	872	B0J15DRAFT_473905	endocytosis [GO:0006897]; intracellular distribution of mitochondria [GO:0048312]; mitochondrial fission [GO:0000266]; peroxisome fission [GO:0016559]	GTP binding [GO:0005525]; GTPase activity [GO:0003924]; microtubule binding [GO:0008017]	GO:0000266; GO:0003924; GO:0005525; GO:0005739; GO:0005874; GO:0006897; GO:0008017; GO:0016020; GO:0016559; GO:0048312		6	6	6	19.9	19.9	19.9	59.84	0	22.045	635680000	31	543	24.8451	25.1347	24.9646	24.9004	24.8028	25.2186	24.9424	25.3313
2.37001	0.546216	A0A9P9L708	Lon protease homolog, mitochondrial (EC 3.4.21.53)	1128	PIM1 B0J15DRAFT_8105	cellular response to oxidative stress [GO:0034599]; chaperone-mediated protein complex assembly [GO:0051131]; mitochondrion organization [GO:0007005]; oxidation-dependent protein catabolic process [GO:0070407]; protein quality control for misfolded or incompletely synthesized proteins [GO:0006515]	ATP binding [GO:0005524]; ATP hydrolysis activity [GO:0016887]; ATP-dependent peptidase activity [GO:0004176]; sequence-specific DNA binding [GO:0043565]; serine-type endopeptidase activity [GO:0004252]; single-stranded DNA binding [GO:0003697]	GO:0003697; GO:0004176; GO:0004252; GO:0005524; GO:0005759; GO:0006515; GO:0007005; GO:0016887; GO:0034599; GO:0043565; GO:0051131; GO:0070407		3	3	3	10.4	10.4	10.4	52.757	0	9.6043	429650000	20	460	24.7711	24.7538	24.6362	24.9436	24.2042	24.2513	24.4875	23.9768
0.850317	0.709753	A0A9P9L724	pyridoxal 5'-phosphate synthase (glutamine hydrolyzing) (EC 4.3.3.6)	307	B0J15DRAFT_473994	amino acid metabolic process [GO:0006520]; pyridoxal phosphate biosynthetic process [GO:0042823]; pyridoxine biosynthetic process [GO:0008615]	amine-lyase activity [GO:0016843]	GO:0006520; GO:0008615; GO:0016843; GO:0042823		4	4	4	28.7	28.7	28.7	29.335	0	34.64	489670000	17	254	24.694	24.929	24.9109	25.0703	24.9411	23.1817	23.864	24.7785
0.16636	0.0496979	A0A9P9L734	Glucose-methanol-choline oxidoreductase N-terminal domain-containing protein	543	B0J15DRAFT_30740		flavin adenine dinucleotide binding [GO:0050660]; oxidoreductase activity, acting on CH-OH group of donors [GO:0016614]	GO:0016614; GO:0050660		5	5	5	12.6	12.6	12.6	45.495	0	16.195	815700000	25	396	25.1612	24.9857	25.2347	25.5357	25.1956	25.1598	25.1566	25.2065
0.334257	-0.100765	A0A9P9L735	Nucleotide-diphospho-sugar transferase	460	B0J15DRAFT_540151	cell wall mannoprotein biosynthetic process [GO:0000032]; protein N-linked glycosylation [GO:0006487]; protein O-linked glycosylation [GO:0006493]	alpha-1,2-mannosyltransferase activity [GO:0000026]	GO:0000026; GO:0000032; GO:0005794; GO:0006487; GO:0006493; GO:0016020		5	5	5	11.4	11.4	11.4	80.362	0	47.542	693690000	26	729	25.276	25.556	25.4804	25.7157	25.7344	25.3502	25.612	25.7347
0.0357132	-0.0103359	A0A9P9L746	isopentenyl-diphosphate Delta-isomerase (EC 5.3.3.2)	254	B0J15DRAFT_474901	isopentenyl diphosphate biosynthetic process [GO:0009240]	hydrolase activity [GO:0016787]; isopentenyl-diphosphate delta-isomerase activity [GO:0004452]	GO:0004452; GO:0005737; GO:0009240; GO:0016787		16	16	16	40.7	40.7	40.7	61.368	0	91.96	2956800000	93	565	26.1506	25.9237	26.0744	25.9055	26.2465	25.963	25.8674	26.0185
1.02513	0.164164	A0A9P9L751	Endocytosis protein 3	396	B0J15DRAFT_14060	actin filament organization [GO:0007015]; endocytosis [GO:0006897]; endosomal transport [GO:0016197]	actin binding [GO:0003779]; calcium ion binding [GO:0005509]	GO:0003779; GO:0005509; GO:0005886; GO:0006897; GO:0007015; GO:0010008; GO:0016197; GO:0030479		12	12	12	19.7	19.7	19.7	53.241	0	54.027	2339600000	62	471	26.0013	25.8394	25.9906	26.0595	25.8983	25.8978	25.6105	25.8275
1.11143	0.471028	A0A9P9L767	Regulator of G protein signaling domain-containing protein	729	B0J15DRAFT_540242	intracellular signal transduction [GO:0035556]; negative regulation of signal transduction [GO:0009968]		GO:0009968; GO:0035556		6	6	6	12.6	12.6	12.6	53.477	0	47.314	1694600000	41	475	26.5149	26.3152	26.405	25.9247	26.3421	25.682	25.7324	25.5193
0.27019	0.30614	A0A9P9L770	T-complex protein 1 subunit alpha (CCT-alpha)	565	B0J15DRAFT_474267		ATP binding [GO:0005524]; ATP hydrolysis activity [GO:0016887]; ATP-dependent protein folding chaperone [GO:0140662]; unfolded protein binding [GO:0051082]	GO:0005524; GO:0005832; GO:0016887; GO:0051082; GO:0140662		6	6	6	36.1	36.1	36.1	24.189	0	34.691	528180000	26	216	24.4778	25.0196	24.7185	24.4961	24.9993	23.0356	24.7259	24.7266
0.424379	-0.133111	A0A9P9L772	Nuclear segregation protein	471	B0J15DRAFT_557476	intracellular mRNA localization [GO:0008298]	mRNA binding [GO:0003729]	GO:0003729; GO:0005783; GO:0008298; GO:0042175; GO:1990904		8	8	8	19.6	19.6	19.6	62.609	0	46.657	1624900000	40	555	26.3509	25.8014	25.7961	25.9534	26.2093	26.1254	26.1268	25.9728
0.215165	-0.0649238	A0A9P9L780	Acyl-CoA desaturase (EC 1.14.19.1)	475	B0J15DRAFT_8001	unsaturated fatty acid biosynthetic process [GO:0006636]	heme binding [GO:0020037]; iron ion binding [GO:0005506]; stearoyl-CoA 9-desaturase activity [GO:0004768]	GO:0004768; GO:0005506; GO:0005789; GO:0006636; GO:0020037		7	7	7	28.1	28.1	28.1	35.157	0	26.158	1520000000	52	310	25.9212	26.2219	26.0108	25.8227	26.1591	25.8516	25.9937	26.2321
0.50426	-0.507519	A0A9P9L790	Ras family-domain-containing protein	216	B0J15DRAFT_540480	signal transduction [GO:0007165]	GTP binding [GO:0005525]; GTPase activity [GO:0003924]	GO:0003924; GO:0005525; GO:0005886; GO:0007165		6	5	5	49.8	44.3	44.3	22.677	0	16.094	379510000	20	203	23.2931	25.2309	25.1239	24.8295	25.0426	25.2662	25.3123	24.8863
1.11854	0.11496	A0A9P9L792	proline--tRNA ligase (EC 6.1.1.15) (Prolyl-tRNA synthetase)	555	B0J15DRAFT_587758	prolyl-tRNA aminoacylation [GO:0006433]	ATP binding [GO:0005524]; proline-tRNA ligase activity [GO:0004827]	GO:0004827; GO:0005524; GO:0005737; GO:0006433; GO:0017101		6	6	6	46.2	46.2	46.2	11.128	0	28.847	10170000000	41	104	28.9227	29.0414	28.9933	29.0903	28.9227	28.9289	28.9575	28.7788
0.778159	0.781774	A0A9P9L7A7	Eukaryotic translation initiation factor 2 alpha subunit-domain-containing protein	310	B0J15DRAFT_474368		ribosome binding [GO:0043022]; RNA binding [GO:0003723]; translation initiation factor activity [GO:0003743]	GO:0003723; GO:0003743; GO:0005850; GO:0033290; GO:0043022		3	3	3	26.4	26.4	26.4	19.312	0	15.479	429150000	17	174	25.2003	25.169	25.0759	25.1928	25.1701	23.1908	23.9278	25.2221
1.60995	0.42461	A0A9P9L7C7	Ras family-domain-containing protein	203	B0J15DRAFT_557150		GTP binding [GO:0005525]; GTPase activity [GO:0003924]	GO:0003924; GO:0005525; GO:0005886		2	2	2	1.8	1.8	1.8	106.4	0	8.5104	336570000	25	979	24.3533	24.8438	24.325	24.7423	24.0941	24.293	24.1118	24.0671
0.284405	0.0422239	A0A9P9L7D7	Chaperonin 10-like protein	104	B0J15DRAFT_457407	chaperone cofactor-dependent protein refolding [GO:0051085]	ATP binding [GO:0005524]; metal ion binding [GO:0046872]; protein folding chaperone [GO:0044183]; protein-folding chaperone binding [GO:0051087]; unfolded protein binding [GO:0051082]	GO:0005524; GO:0005759; GO:0044183; GO:0046872; GO:0051082; GO:0051085; GO:0051087		25	25	25	44.2	44.2	44.2	66.853	0	323.31	30423000000	268	615	28.3378	28.3265	28.2755	28.4795	28.218	28.3884	28.385	28.2589
0.992477	0.119245	A0A9P9L7H8	Mitochondrial outer membrane translocase complex, subunit Tom20 domain-containing protein	174	B0J15DRAFT_540524	intracellular protein transport [GO:0006886]; protein import into mitochondrial matrix [GO:0030150]; tRNA import into mitochondrion [GO:0016031]	mitochondrion targeting sequence binding [GO:0030943]; protein transmembrane transporter activity [GO:0008320]	GO:0005742; GO:0006886; GO:0008320; GO:0016031; GO:0030150; GO:0030943		7	7	7	14.3	14.3	14.3	51.11	0	35.33	906260000	32	467	25.4547	25.507	25.277	25.4339	25.1934	25.3504	25.3023	25.3495
2.80558	0.180001	A0A9P9L7I8	Fungal-specific transcription factor domain-containing protein	979	B0J15DRAFT_557227	DNA-templated transcription [GO:0006351]	DNA-binding transcription factor activity, RNA polymerase II-specific [GO:0000981]; RNA polymerase II cis-regulatory region sequence-specific DNA binding [GO:0000978]; zinc ion binding [GO:0008270]	GO:0000785; GO:0000978; GO:0000981; GO:0005634; GO:0006351; GO:0008270		10	10	10	13.9	13.9	13.9	94.182	0	39.526	983650000	56	844	24.8964	24.9285	24.9837	24.9822	24.8168	24.6999	24.7639	24.7902
0.130222	0.0339222	A0A9P9L7J7	Heat shock protein 70 family	615	B0J15DRAFT_9683		ATP binding [GO:0005524]; ATP-dependent protein folding chaperone [GO:0140662]; unfolded protein binding [GO:0051082]	GO:0005524; GO:0051082; GO:0140662		23	23	23	13.9	13.9	13.9	245.79	0	143.02	2409100000	114	2238	25.7815	25.6242	25.5607	25.3926	25.5779	25.5544	25.41	25.6812
0.293568	-0.0996966	A0A9P9L7M0	aldehyde dehydrogenase (NAD(+)) (EC 1.2.1.3)	467	B0J15DRAFT_14917		oxidoreductase activity, acting on the aldehyde or oxo group of donors, NAD or NADP as acceptor [GO:0016620]	GO:0016620		2	2	2	6.8	6.8	6.8	31.687	0	5.5699	651080000	20	294	25.3601	25.3222	25.5577	25.4656	25.1482	25.6958	25.7149	25.5454
1.12512	0.11887	A0A9P9L7M9	S-adenosyl-L-methionine-dependent methyltransferase	844	B0J15DRAFT_540449	tRNA methylation [GO:0030488]	tRNA (cytidine-5-)-methyltransferase activity [GO:0016428]; tRNA binding [GO:0000049]	GO:0000049; GO:0005634; GO:0005737; GO:0016428; GO:0030488		22	22	22	69.5	69.5	69.5	42.793	0	194.46	8872300000	140	377	26.942	26.9233	27.005	27.1033	26.9542	26.9203	26.8289	26.7948
0.472545	-0.450902	A0A9P9L7N3	Aspartate carbamoyltransferase	2238	B0J15DRAFT_475595	'de novo' pyrimidine nucleobase biosynthetic process [GO:0006207]; glutamine metabolic process [GO:0006541]; L-arginine biosynthetic process [GO:0006526]; pyrimidine nucleotide biosynthetic process [GO:0006221]	amino acid binding [GO:0016597]; aspartate carbamoyltransferase activity [GO:0004070]; ATP binding [GO:0005524]; carbamoyl-phosphate synthase (glutamine-hydrolyzing) activity [GO:0004088]; hydrolase activity [GO:0016787]; metal ion binding [GO:0046872]	GO:0004070; GO:0004088; GO:0005524; GO:0005951; GO:0006207; GO:0006221; GO:0006526; GO:0006541; GO:0016597; GO:0016787; GO:0046872		12	12	12	16.2	16.2	16.2	148.04	0	90.225	450290000	32	1355	22.6522	24.3253	24.2032	24.365	24.3555	24.3124	24.0295	24.6519
2.38156	0.269418	A0A9P9L7S2	Nicotinate-nucleotide pyrophosphorylase [carboxylating] (EC 2.4.2.19) (Quinolinate phosphoribosyltransferase [decarboxylating])	294	B0J15DRAFT_475628	NAD biosynthetic process [GO:0009435]; quinolinate catabolic process [GO:0034213]	nicotinate-nucleotide diphosphorylase (carboxylating) activity [GO:0004514]	GO:0004514; GO:0005737; GO:0009435; GO:0034213		12	12	12	17.3	17.3	17.3	99.896	0	47.307	1841700000	67	898	25.5682	25.568	25.4019	25.5855	25.215	25.1888	25.3772	25.2649
0.0181582	0.00477362	A0A9P9L7S3	Septin-domain-containing protein	377	B0J15DRAFT_507311		GTP binding [GO:0005525]	GO:0005525; GO:0005938; GO:0032156		12	12	12	11.7	11.7	11.7	138.3	0	43.277	1726700000	69	1271	25.4143	25.4873	25.2281	25.175	25.2978	25.4432	25.2051	25.3395
0.366169	-0.206056	A0A9P9L7Y2	phosphoribosylformylglycinamidine synthase (EC 6.3.5.3) (Formylglycinamide ribonucleotide amidotransferase) (Formylglycinamide ribotide amidotransferase)	1355	B0J15DRAFT_475772	'de novo' IMP biosynthetic process [GO:0006189]; glutamine metabolic process [GO:0006541]	ATP binding [GO:0005524]; metal ion binding [GO:0046872]; phosphoribosylformylglycinamidine synthase activity [GO:0004642]	GO:0004642; GO:0005524; GO:0005737; GO:0006189; GO:0006541; GO:0046872		8	8	8	28.3	28.3	28.3	37.684	0	103.44	2833100000	62	343	25.6553	25.7664	26.1063	26.2426	25.6563	26.1961	26.6348	26.1077
0.7021	-1.33747	A0A9P9L812	26S proteasome regulatory subunit RPN1	898	B0J15DRAFT_475106	proteasome-mediated ubiquitin-dependent protein catabolic process [GO:0043161]; regulation of protein catabolic process [GO:0042176]	enzyme regulator activity [GO:0030234]	GO:0005634; GO:0008540; GO:0030234; GO:0034515; GO:0042176; GO:0043161		4	4	4	12.8	12.8	12.8	27.856	0	7.3351	991070000	22	258	23.1611	26.113	23.1915	26.5868	25.9306	25.9926	26.3286	26.1504
0.453272	-0.0493946	A0A9P9L825	K Homology domain-containing protein	1271	B0J15DRAFT_25320		mRNA binding [GO:0003729]	GO:0003729; GO:0005737		10	9	9	36.6	34.4	34.4	41.216	0	36.36	1411800000	63	358	25.3564	25.5203	25.3791	25.4505	25.5251	25.4855	25.3832	25.51
0.710519	-0.146896	A0A9P9L827	fructose-bisphosphatase (EC 3.1.3.11) (D-fructose-1,6-bisphosphate 1-phosphohydrolase)	343	B0J15DRAFT_28273	fructose 1,6-bisphosphate metabolic process [GO:0030388]; fructose 6-phosphate metabolic process [GO:0006002]; fructose metabolic process [GO:0006000]; gluconeogenesis [GO:0006094]; sucrose biosynthetic process [GO:0005986]	fructose 1,6-bisphosphate 1-phosphatase activity [GO:0042132]; metal ion binding [GO:0046872]	GO:0005829; GO:0005986; GO:0006000; GO:0006002; GO:0006094; GO:0030388; GO:0042132; GO:0046872		8	8	8	21	21	21	64.937	0	29.106	672670000	34	595	24.7711	24.8465	24.6411	24.6557	25.0798	24.8257	24.9338	24.6627
0.597743	0.0544319	A0A9P9L837	Probable electron transfer flavoprotein subunit beta	258	B0J15DRAFT_475287	amino acid catabolic process [GO:0009063]; fatty acid beta-oxidation using acyl-CoA dehydrogenase [GO:0033539]	electron transfer activity [GO:0009055]	GO:0005759; GO:0009055; GO:0009063; GO:0033539		27	27	27	40.2	40.2	40.2	100.69	0	227.73	11442000000	163	887	27.5862	27.5284	27.5976	27.7023	27.5507	27.4835	27.5744	27.5881
0.411755	0.0710082	A0A9P9L843	Mitogen-activated protein kinase (EC 2.7.11.24)	358	B0J15DRAFT_557697	stress-activated MAPK cascade [GO:0051403]	ATP binding [GO:0005524]; MAP kinase activity [GO:0004707]	GO:0004707; GO:0005524; GO:0005634; GO:0005737; GO:0051403		13	13	13	25	25	25	74.95	0	74.786	2928900000	86	704	26.0202	26.3076	26.0013	26.0253	26.0349	25.9726	26.0683	25.9947
1.7826	-1.27318	A0A9P9L844	Vacuolar protein sorting-associated protein 17	595	B0J15DRAFT_19911	intracellular protein transport [GO:0006886]; retrograde transport, endosome to Golgi [GO:0042147]	phosphatidylinositol-3-phosphate binding [GO:0032266]	GO:0005768; GO:0005829; GO:0006886; GO:0030905; GO:0032266; GO:0042147		1	1	1	11.4	11.4	11.4	13.781	0	4.3843	284910000	13	123	24.5034	22.7145	23.3778	23.6414	24.8251	25.1434	24.6394	24.7218
0.58923	0.0619082	A0A9P9L849	Alpha-1,4 glucan phosphorylase (EC 2.4.1.1)	887	B0J15DRAFT_557727	glycogen catabolic process [GO:0005980]	glycogen phosphorylase activity [GO:0008184]; pyridoxal phosphate binding [GO:0030170]	GO:0005737; GO:0005980; GO:0008184; GO:0030170		21	21	21	24.6	24.6	24.6	85.809	0	231.9	20891000000	191	783	28.305	28.281	28.3047	28.4068	28.2089	28.384	28.2279	28.229
1.13372	0.178366	A0A9P9L850	DUF2433 domain-containing protein	704	B0J15DRAFT_458081					10	10	10	26.6	26.6	26.6	55.544	0	94.401	3169900000	69	481	26.3444	26.626	26.6179	26.5769	26.3135	26.2529	26.42	26.4653
0.756833	-0.782694	A0A9P9L861	V-type proton ATPase subunit F	123	B0J15DRAFT_19578		proton-transporting ATPase activity, rotational mechanism [GO:0046961]	GO:0000329; GO:0033180; GO:0046961		10	10	10	15.9	15.9	15.9	96.736	0	48.371	1210300000	38	897	24.4256	24.1786	25.185	25.4643	24.5814	25.3255	26.4199	26.0574
0.77958	-0.404149	A0A9P9L874	ATP-dependent 6-phosphofructokinase (ATP-PFK) (Phosphofructokinase) (EC 2.7.1.11) (Phosphohexokinase)	783	B0J15DRAFT_23826	canonical glycolysis [GO:0061621]; fructose 1,6-bisphosphate metabolic process [GO:0030388]; fructose 6-phosphate metabolic process [GO:0006002]	6-phosphofructokinase activity [GO:0003872]; AMP binding [GO:0016208]; ATP binding [GO:0005524]; fructose-6-phosphate binding [GO:0070095]; identical protein binding [GO:0042802]; metal ion binding [GO:0046872]; monosaccharide binding [GO:0048029]	GO:0003872; GO:0005524; GO:0005739; GO:0005945; GO:0006002; GO:0016208; GO:0030388; GO:0042802; GO:0046872; GO:0048029; GO:0061621; GO:0070095		8	8	8	28	28	28	43.35	0	38.62	927920000	38	418	24.3464	24.6343	24.8292	25.1976	24.6858	25.0419	25.4741	25.4224
2.45994	-0.681858	A0A9P9L8B1	PCI domain-containing protein	481	B0J15DRAFT_475746			GO:0005737; GO:0008541		2	2	2	17.9	17.9	17.9	19.793	0	13.769	508460000	20	173	24.6431	25.0046	24.7784	24.4775	25.6593	25.2762	25.4482	25.2474
0.0239444	-0.00762367	A0A9P9L8B7	Peroxisomal hydratase-dehydrogenase-epimerase	897	B0J15DRAFT_475573	fatty acid metabolic process [GO:0006631]	lyase activity [GO:0016829]; oxidoreductase activity [GO:0016491]	GO:0005777; GO:0006631; GO:0016491; GO:0016829		7	7	7	26.8	26.8	26.8	43.035	0	47.803	1121400000	47	403	24.8937	25.289	25.3641	25.1789	25.1768	25.0973	25.2439	25.2382
1.14362	-1.14236	A0A9P9L8D7	acetyl-CoA C-acyltransferase (EC 2.3.1.16)	418	B0J15DRAFT_475941	fatty acid beta-oxidation [GO:0006635]; phenylacetate catabolic process [GO:0010124]	acetyl-CoA C-acyltransferase activity [GO:0003988]	GO:0003988; GO:0005777; GO:0006635; GO:0010124		6	6	6	25.2	25.2	25.2	33.473	0	26.872	964700000	27	305	25.1025	25.2979	24.8398	23.0522	25.7555	25.4809	25.7055	25.9199
0.209916	0.0862713	A0A9P9L8E6	NADH-ubiquinone oxidoreductase	173	B0J15DRAFT_22305	mitochondrial electron transport, NADH to ubiquinone [GO:0006120]		GO:0005743; GO:0006120		5	5	5	16.9	16.9	16.9	50.074	0	26.952	299530000	20	450	24.1216	24.0136	24.5845	24.3479	24.3795	24.0957	23.9301	24.3171
0.364702	-0.360812	A0A9P9L8F1	Band 7 domain-containing protein	403	B0J15DRAFT_27974	mitochondrion organization [GO:0007005]		GO:0005739; GO:0007005; GO:0016020		2	2	2	7.5	7.5	7.5	61.735	0	7.7412	377500000	20	572	25.1144	24.8253	25.0968	23.3422	25.0825	24.7697	25.0325	24.9373
0.277553	0.0456529	A0A9P9L8G2	Protein transport protein SEC13 (Protein transport protein sec13)	305	B0J15DRAFT_476182	COPII-coated vesicle budding [GO:0090114]; mRNA transport [GO:0051028]; positive regulation of TOR signaling [GO:0032008]; protein exit from endoplasmic reticulum [GO:0032527]; protein import into nucleus [GO:0006606]	structural molecule activity [GO:0005198]	GO:0005198; GO:0006606; GO:0030127; GO:0031080; GO:0032008; GO:0032527; GO:0051028; GO:0090114		5	5	5	14.1	14.1	14.1	41.958	0	18.078	512780000	25	398	24.6606	24.5879	24.867	24.8281	24.686	24.6818	24.7304	24.6628
1.51255	-0.130136	A0A9P9L8H1	Enolase C-terminal domain-like protein	450	B0J15DRAFT_29045	amino acid catabolic process [GO:0009063]; carbohydrate catabolic process [GO:0016052]	L-fuconate dehydratase activity [GO:0050023]; magnesium ion binding [GO:0000287]	GO:0000287; GO:0009063; GO:0016052; GO:0050023		6	6	6	23.6	23.6	23.6	45.013	0	72.763	2663500000	62	406	26.556	26.5077	26.4163	26.5636	26.6167	26.6466	26.7251	26.5757
1.28285	0.113039	A0A9P9L8H4	Uncharacterized protein	572	B0J15DRAFT_475892	intracellular manganese ion homeostasis [GO:0030026]; magnesium ion homeostasis [GO:0010960]		GO:0005737; GO:0010960; GO:0016020; GO:0030026		22	22	22	55.3	55.3	55.3	59.95	0	306.06	3562400000	128	552	26.0724	25.9772	26.0414	26.0561	26.0462	25.8583	25.9037	25.8867
0.659711	0.116395	A0A9P9L8H8	SH3 domain-containing protein	398	B0J15DRAFT_383029	actin cortical patch localization [GO:0051666]; actin filament bundle assembly [GO:0051017]	actin filament binding [GO:0051015]; phosphatidylinositol binding [GO:0035091]	GO:0030479; GO:0035091; GO:0051015; GO:0051017; GO:0051666		10	10	10	33.2	33.2	33.2	36.304	0	52.542	3887300000	80	325	26.4389	26.3783	26.1984	26.5292	26.3657	26.3094	26.1397	26.2645
0.349846	0.0573583	A0A9P9L8N6	Branched-chain-amino-acid aminotransferase (EC 2.6.1.42)	406	B0J15DRAFT_26428	L-leucine biosynthetic process [GO:0009098]; L-valine biosynthetic process [GO:0009099]	branched-chain-amino-acid transaminase activity [GO:0004084]	GO:0004084; GO:0005739; GO:0009098; GO:0009099		7	7	7	19.6	19.6	19.6	50.303	0	77.564	6183400000	67	454	27.8739	27.8996	27.9296	27.974	27.8526	28.0538	27.7862	27.7551
0.0626307	-0.0147915	A0A9P9L8Q8	T-complex protein 1 subunit epsilon (CCT-epsilon)	552	B0J15DRAFT_507336		ATP binding [GO:0005524]; ATP hydrolysis activity [GO:0016887]; ATP-dependent protein folding chaperone [GO:0140662]; unfolded protein binding [GO:0051082]	GO:0005524; GO:0005832; GO:0016887; GO:0051082; GO:0140662		8	8	8	30.3	30.3	30.3	33.043	0	85.078	1759500000	46	290	25.9272	25.9488	25.9466	25.8591	25.9252	25.841	26.167	25.8077
0.114382	0.0272665	A0A9P9L8S8	Activator of Hsp90 ATPase	325	B0J15DRAFT_476015	protein folding [GO:0006457]	ATPase activator activity [GO:0001671]; protein-folding chaperone binding [GO:0051087]	GO:0001671; GO:0005829; GO:0006457; GO:0051087		14	14	14	39.5	39.5	39.5	53.3	0	135.78	5088900000	113	486	26.5605	26.4989	26.5896	26.752	26.4671	26.5536	26.7763	26.4949
0.875479	0.121137	A0A9P9L8W7	Hydroxymethylglutaryl-CoA synthase (HMG-CoA synthase) (EC 2.3.3.10) (3-hydroxy-3-methylglutaryl coenzyme A synthase)	454	B0J15DRAFT_28905	acetyl-CoA metabolic process [GO:0006084]; ergosterol biosynthetic process [GO:0006696]; farnesyl diphosphate biosynthetic process, mevalonate pathway [GO:0010142]	hydroxymethylglutaryl-CoA synthase activity [GO:0004421]	GO:0004421; GO:0006084; GO:0006696; GO:0010142		11	11	11	37.4	37.4	37.4	49.544	0	118.27	4769300000	87	447	26.6633	26.6799	26.7455	26.7582	26.6281	26.6807	26.3962	26.6573
0.0486668	0.0136743	A0A9P9L985	NADH:ubiquinone oxidoreductase 30kDa subunit domain-containing protein	290	B0J15DRAFT_29829		NADH dehydrogenase (ubiquinone) activity [GO:0008137]	GO:0008137		7	7	7	8.2	8.2	8.2	120.47	0	25.786	1979300000	35	1098	26.5809	26.1917	26.3776	26.3524	26.3559	26.4369	26.2019	26.4532
0.774447	0.387036	A0A9P9R317	NADH dehydrogenase [ubiquinone] flavoprotein 1, mitochondrial (EC 7.1.1.2)	486	B0J15DRAFT_476230		4 iron, 4 sulfur cluster binding [GO:0051539]; FMN binding [GO:0010181]; metal ion binding [GO:0046872]; NAD binding [GO:0051287]; NADH dehydrogenase (ubiquinone) activity [GO:0008137]	GO:0005743; GO:0008137; GO:0010181; GO:0046872; GO:0051287; GO:0051539		1	1	1	3.2	3.2	3.2	40.501	0	3.3247	778220000	16	374	26.5682	25.622	25.9416	25.8906	25.3519	25.523	25.5707	26.0287
0.667402	-0.0538602	A0A9P9R337	Nucleotide-diphospho-sugar transferase	447	B0J15DRAFT_588473	biosynthetic process [GO:0009058]	nucleotidyltransferase activity [GO:0016779]	GO:0009058; GO:0016779		12	12	12	28.2	28.2	28.2	68.741	0	103.31	5806300000	95	620	27.1042	27.194	27.1001	27.1222	27.2135	27.2571	27.1542	27.1112
1.70462	0.37749	A0A9P9R365	Armadillo-type protein	1098	B0J15DRAFT_476621	protein import into nucleus [GO:0006606]	small GTPase binding [GO:0031267]	GO:0005634; GO:0005737; GO:0006606; GO:0031267		7	7	7	8.2	8.2	8.2	117.92	0	32.886	459020000	36	1034	24.1103	24.1986	24.407	24.0293	23.6407	23.9955	23.9208	23.6781
0.498627	0.10362	A0A9P9R3D7	Semialdehyde dehydrogenase NAD-binding domain-containing protein	374	B0J15DRAFT_463577	L-arginine biosynthetic process [GO:0006526]	N-acetyl-gamma-glutamyl-phosphate reductase activity [GO:0003942]; NAD binding [GO:0051287]; NADP+ binding [GO:0070401]	GO:0003942; GO:0006526; GO:0051287; GO:0070401		25	25	25	13.7	13.7	13.7	290.93	0	73.106	1520000000	116	2670	24.609	24.809	24.5978	24.6828	24.6475	24.7167	24.3412	24.5787
0.0284705	-0.0157676	A0A9P9R492	Mitochondrial import receptor subunit tom-70	620	B0J15DRAFT_488728	protein import into mitochondrial matrix [GO:0030150]; protein insertion into mitochondrial inner membrane [GO:0045039]	mitochondrion targeting sequence binding [GO:0030943]; protein-transporting ATPase activity [GO:0015450]	GO:0005741; GO:0015450; GO:0030150; GO:0030943; GO:0045039		9	9	9	41.5	41.5	41.5	27.688	0	21.797	1785800000	40	253	26.4542	26.2561	25.6805	26.3999	26.2261	26.2585	26.024	26.3451
0.404285	0.0876288	A0A9P9R4A6	FACT complex subunit	1034	B0J15DRAFT_488856	DNA repair [GO:0006281]; DNA replication [GO:0006260]; transcription elongation by RNA polymerase II [GO:0006368]	nucleosome binding [GO:0031491]	GO:0006260; GO:0006281; GO:0006368; GO:0031491; GO:0035101		7	7	7	20.8	20.8	20.8	50.381	0	69.95	1022300000	42	452	24.9626	25.0048	25.1989	25.3272	24.933	25.0955	25.1173	24.9971
1.03468	0.0712476	A0A9P9R4B2	Armadillo-type protein	2670	B0J15DRAFT_489202	cellular response to amino acid starvation [GO:0034198]; regulation of translation [GO:0006417]	protein kinase regulator activity [GO:0019887]	GO:0005829; GO:0006417; GO:0019887; GO:0034198		17	17	17	27.8	27.8	27.8	100.68	0	66.72	3638000000	85	939	26.3471	26.3331	26.2605	26.3256	26.1775	26.2952	26.2123	26.2964
2.4158	0.344138	A0A9P9R4D3	Nucleophile aminohydrolase	253	B0J15DRAFT_251330	ubiquitin-dependent protein catabolic process [GO:0006511]		GO:0005634; GO:0005737; GO:0006511; GO:0019773		6	6	6	46.2	46.2	46.2	16.753	0	26.459	1671200000	37	156	26.9823	27.0053	26.9745	27.2386	26.7887	26.6831	26.6012	26.7512
1.75921	-0.565383	A0A9P9R4E7	non-specific serine/threonine protein kinase (EC 2.7.11.1)	452	B0J15DRAFT_546400		ATP binding [GO:0005524]; protein serine/threonine kinase activity [GO:0004674]	GO:0004674; GO:0005524		7	7	7	29.8	29.8	29.8	21.979	0	40.856	3193100000	64	188	25.844	26.1058	25.9035	26.1125	26.747	26.2873	26.2855	26.9075
0.0404115	-0.0114603	A0A9P9R4M1	Formate--tetrahydrofolate ligase-domain-containing protein	939	B0J15DRAFT_546568	tetrahydrofolate interconversion [GO:0035999]	ATP binding [GO:0005524]; formate-tetrahydrofolate ligase activity [GO:0004329]; methenyltetrahydrofolate cyclohydrolase activity [GO:0004477]; methylenetetrahydrofolate dehydrogenase (NADP+) activity [GO:0004488]	GO:0004329; GO:0004477; GO:0004488; GO:0005524; GO:0005829; GO:0035999		9	9	9	25.5	25.5	25.5	34.794	0	80.336	7585600000	87	302	27.9281	27.9062	27.8392	28.1068	28.0281	27.9964	27.7216	28.08
0.368628	-0.150736	A0A9P9R502	Tctex-1	156	B0J15DRAFT_247606	microtubule-based movement [GO:0007018]	dynein intermediate chain binding [GO:0045505]	GO:0005737; GO:0005868; GO:0007018; GO:0045505		19	19	19	39.6	39.6	39.6	59.396	0	148.65	46991000000	218	541	28.7693	29.3652	29.288	29.445	29.1149	29.5265	29.3674	29.4616
1.32957	0.204889	A0A9P9R580	Ribosomal protein L19	188	B0J15DRAFT_255112	translation [GO:0006412]	RNA binding [GO:0003723]; structural constituent of ribosome [GO:0003735]	GO:0003723; GO:0003735; GO:0006412; GO:0022625		11	11	11	37.7	37.7	37.7	37.677	0	121.84	3328500000	68	337	27.1776	26.8724	26.8886	26.9625	26.849	26.8388	26.6935	26.7001
0.714036	0.114132	A0A9P9R5A2	Large ribosomal subunit protein uL18 C-terminal eukaryotes domain-containing protein	302	B0J15DRAFT_463726	ribosomal large subunit assembly [GO:0000027]; translation [GO:0006412]	5S rRNA binding [GO:0008097]; structural constituent of ribosome [GO:0003735]	GO:0000027; GO:0003735; GO:0006412; GO:0008097; GO:0022625		5	5	5	17.8	17.8	17.8	44.852	0	15.255	333680000	31	409	24.1576	23.9546	24.1404	24.0212	23.8275	24.0332	24.0807	23.8757
0.643307	-0.0955977	A0A9P9R5C0	inositol-3-phosphate synthase (EC 5.5.1.4)	541	B0J15DRAFT_511099	inositol biosynthetic process [GO:0006021]; phospholipid biosynthetic process [GO:0008654]	inositol-3-phosphate synthase activity [GO:0004512]	GO:0004512; GO:0006021; GO:0008654		7	6	6	14.3	12.6	12.6	56.509	0	15.908	593810000	32	517	24.5743	24.5101	24.604	24.7837	24.7405	24.7921	24.7203	24.6016
0.0230371	0.00749683	A0A9P9R5E2	Eukaryotic translation initiation factor 3 subunit I (eIF3i) (Eukaryotic translation initiation factor 3 39 kDa subunit homolog) (eIF-3 39 kDa subunit homolog)	337	TIF34 B0J15DRAFT_489044	formation of cytoplasmic translation initiation complex [GO:0001732]	RNA binding [GO:0003723]; translation initiation factor activity [GO:0003743]	GO:0001732; GO:0003723; GO:0003743; GO:0016282; GO:0033290; GO:0071541		5	5	5	17.4	17.4	17.4	39.753	0	146.14	6729700000	33	356	27.9886	28.3323	28.1569	28.3257	28.4	28.1834	28.1491	28.041
0.493865	-0.098474	A0A9P9R7M4	P-loop containing nucleoside triphosphate hydrolase protein	409	B0J15DRAFT_580471		ATP hydrolysis activity [GO:0016887]; GTP binding [GO:0005525]	GO:0005525; GO:0005737; GO:0016887		9	3	3	16	5.6	5.6	50.119	0	18.1	1992200000	31	449	26.9291	27.2199	27.0533	27.2345	27.255	27.1104	27.1257	27.3396
0.0231837	0.050271	A0A9P9R9B8	Serine hydroxymethyltransferase (EC 2.1.2.1)	517	B0J15DRAFT_546625	glycine biosynthetic process from serine [GO:0019264]; tetrahydrofolate interconversion [GO:0035999]	glycine hydroxymethyltransferase activity [GO:0004372]; pyridoxal phosphate binding [GO:0030170]	GO:0004372; GO:0005739; GO:0019264; GO:0030170; GO:0035999		1	1	1	5.7	5.7	5.7	30.149	0	108.89	1588800000	21	279	27.0968	26.9361	24.2799	27.5104	26.391	26.5808	26.1988	26.4515
1.61096	-1.0528	A0A9P9R9H4	Glutamine synthetase (EC 6.3.1.2)	356	B0J15DRAFT_488910	glutamine biosynthetic process [GO:0006542]	ATP binding [GO:0005524]; glutamine synthetase activity [GO:0004356]	GO:0004356; GO:0005524; GO:0005737; GO:0006542		3	3	3	14.8	14.8	14.8	22.714	0	7.1156	344410000	14	210	23.2964	24.6008	24.3243	23.5076	25.1686	24.7035	24.7258	25.3424
0.442439	-0.638778	A0A9P9R9I4	Tubulin beta chain	449	B0J15DRAFT_486571	microtubule-based process [GO:0007017]	GTP binding [GO:0005525]; GTPase activity [GO:0003924]; metal ion binding [GO:0046872]; structural constituent of cytoskeleton [GO:0005200]	GO:0003924; GO:0005200; GO:0005525; GO:0005874; GO:0007017; GO:0046872		8	8	8	18.5	18.5	18.5	85.379	0	40.528	694610000	27	769	25.465	22.7971	25.4172	25.2096	25.3873	25.3839	25.4574	25.2154
0.740419	-0.491961	A0A9P9R9K6	RRM domain-containing protein	279	B0J15DRAFT_388389		RNA binding [GO:0003723]	GO:0003723		8	8	8	25	25	25	61.574	0	29.117	501600000	33	569	23.7976	23.3166	24.2713	23.9027	23.8312	24.183	25.0515	24.1904
1.66201	0.0972447	A0A9P9R9N3	Riboflavin kinase (EC 2.7.1.26) (Flavin mononucleotide kinase 1)	210	B0J15DRAFT_591259	FMN biosynthetic process [GO:0009398]; riboflavin biosynthetic process [GO:0009231]	ATP binding [GO:0005524]; riboflavin kinase activity [GO:0008531]	GO:0005524; GO:0005739; GO:0008531; GO:0009231; GO:0009398		16	16	16	53.6	53.6	53.6	29.564	0	125.97	31973000000	158	261	30.1845	30.047	30.1029	30.1119	30.0233	30.0501	29.986	29.9978
2.27034	0.230476	A0A9P9R9Q3	Phospholipid/glycerol acyltransferase domain-containing protein	769	B0J15DRAFT_484743	phospholipid biosynthetic process [GO:0008654]	glycerol-3-phosphate O-acyltransferase activity [GO:0004366]; glycerone-phosphate O-acyltransferase activity [GO:0016287]	GO:0004366; GO:0008654; GO:0016020; GO:0016287		8	8	8	15.1	15.1	15.1	54.609	0	27.245	2087700000	51	497	25.9761	26.0656	26.1144	26.1164	25.7437	25.864	25.9439	25.7991
0.0271904	-0.00503111	A0A9P9R9W0	methylcrotonoyl-CoA carboxylase (EC 6.4.1.4) (3-methylcrotonyl-CoA carboxylase 2) (3-methylcrotonyl-CoA:carbon dioxide ligase subunit beta)	569	B0J15DRAFT_533370	L-leucine catabolic process [GO:0006552]	methylcrotonoyl-CoA carboxylase activity [GO:0004485]; transferase activity [GO:0016740]	GO:0004485; GO:0005739; GO:0006552; GO:0016740; GO:1905202		3	3	3	9.7	9.7	9.7	63.573	0	30.875	888420000	28	567	25.1545	25.4003	25.1444	25.1734	25.2015	25.2507	25.2541	25.1864
2.39308	0.208266	A0A9P9R9Y3	40S ribosomal protein S4	261	B0J15DRAFT_461556	translation [GO:0006412]	rRNA binding [GO:0019843]; structural constituent of ribosome [GO:0003735]	GO:0003735; GO:0006412; GO:0019843; GO:0022627		19	19	19	22.3	22.3	22.3	118.38	0	81.536	1931800000	78	1050	25.5162	25.3564	25.3695	25.482	25.2564	25.2613	25.163	25.2103
1.41077	0.254619	A0A9P9RA68	Aspartate/glutamate/uridylate kinase	497	B0J15DRAFT_591488	L-arginine biosynthetic process [GO:0006526]	acetylglutamate kinase activity [GO:0003991]; N-acetyl-gamma-glutamyl-phosphate reductase activity [GO:0003942]	GO:0003942; GO:0003991; GO:0005759; GO:0006526		15	15	15	27.6	27.6	27.6	44.061	0	101.76	18647000000	151	391	28.7586	28.4125	28.6392	28.7407	28.2897	28.3916	28.3165	28.5346
0.312958	-0.405743	A0A9P9RA82	ENTH domain-containing protein	567	B0J15DRAFT_206450	actin filament organization [GO:0007015]; endocytosis [GO:0006897]	clathrin binding [GO:0030276]; phospholipid binding [GO:0005543]	GO:0005543; GO:0005768; GO:0005886; GO:0006897; GO:0007015; GO:0030125; GO:0030276		7	7	7	9.5	9.5	9.5	76.755	0	15.291	874370000	19	696	25.03	23.0576	25.1828	25.3923	25.1207	24.8521	25.243	25.0699
0.648869	0.111862	A0A9P9RAA3	ANTH domain-containing protein	1050	B0J15DRAFT_224429	actin filament organization [GO:0007015]; clathrin coat assembly [GO:0048268]; endocytosis [GO:0006897]	actin filament binding [GO:0051015]; clathrin adaptor activity [GO:0035615]; clathrin light chain binding [GO:0032051]; phosphatidylinositol-3,4-bisphosphate binding [GO:0043325]; phosphatidylinositol-3,5-bisphosphate binding [GO:0080025]	GO:0006897; GO:0007015; GO:0030136; GO:0030479; GO:0032051; GO:0035615; GO:0043325; GO:0048268; GO:0051015; GO:0080025		7	7	7	40.1	40.1	40.1	17.64	0	22.856	2141200000	51	157	26.4803	26.3772	26.3469	26.5759	26.367	26.3728	26.1484	26.4446
0.115069	-0.0125017	A0A9P9RAA5	Ribosomal protein L3-domain-containing protein	391	B0J15DRAFT_480862	translation [GO:0006412]	RNA binding [GO:0003723]; structural constituent of ribosome [GO:0003735]	GO:0003723; GO:0003735; GO:0006412; GO:0022625		8	8	8	10.8	10.8	10.8	130.32	0	45.534	1263000000	42	1243	25.1236	25.1483	25.1555	25.3012	25.1998	25.1961	25.1957	25.1871
0.49024	0.131835	A0A9P9RAC1	AMP-dependent synthetase/ligase domain-containing protein	696	B0J15DRAFT_509689	long-chain fatty-acyl-CoA metabolic process [GO:0035336]	long-chain fatty acid-CoA ligase activity [GO:0004467]	GO:0004467; GO:0005783; GO:0005811; GO:0005886; GO:0035336		11	11	11	32.3	32.3	32.3	33.641	0	110.77	70689000000	176	310	30.7218	30.7229	30.8264	30.971	30.4915	30.8378	30.8901	30.4952
1.34876	0.144826	A0A9P9RAC6	S1-like domain-containing protein	157	B0J15DRAFT_485604		RNA binding [GO:0003723]; translation initiation factor activity [GO:0003743]	GO:0003723; GO:0003743		18	18	18	40.1	40.1	40.1	53.281	0	323.31	28909000000	171	489	28.9728	28.8787	28.9189	28.8719	28.8279	28.8628	28.6271	28.745
1.01445	0.868116	A0A9P9RAD1	Actin cytoskeleton-regulatory complex protein PAN1 (Actin cytoskeleton-regulatory complex protein pan1)	1243	B0J15DRAFT_169278	endocytosis [GO:0006897]; endosomal transport [GO:0016197]	actin binding [GO:0003779]; calcium ion binding [GO:0005509]	GO:0003779; GO:0005509; GO:0005886; GO:0006897; GO:0010008; GO:0016197; GO:0030479		4	4	4	9.9	9.9	9.9	91.947	0	17.901	340800000	18	809	24.7048	24.5491	24.8797	24.4921	22.6994	24.5807	24.3774	23.4958
0.487037	-1.06175	A0A9P9RAG6	ADP/ATP translocase (ADP,ATP carrier protein)	310	B0J15DRAFT_481251	mitochondrial ADP transmembrane transport [GO:0140021]; mitochondrial ATP transmembrane transport [GO:1990544]	ATP:ADP antiporter activity [GO:0005471]	GO:0005471; GO:0005743; GO:0140021; GO:1990544		5	5	5	22.5	22.5	22.5	18.045	0	22.954	3188200000	20	160	27.9205	23.7915	27.6221	27.7068	27.7524	27.837	27.7676	27.9311
0.20642	0.019619	A0A9P9RAH5	ATP citrate synthase (EC 2.3.3.8)	489	B0J15DRAFT_508702	lipid metabolic process [GO:0006629]; succinyl-CoA metabolic process [GO:0006104]; tricarboxylic acid cycle [GO:0006099]	nucleotide binding [GO:0000166]; succinate-CoA ligase (ADP-forming) activity [GO:0004775]; transferase activity [GO:0016740]	GO:0000166; GO:0004775; GO:0006099; GO:0006104; GO:0006629; GO:0016740; GO:0042709		12	12	12	17.2	17.2	17.2	120.7	0	55.916	1552500000	63	1059	25.5474	25.4532	25.5962	25.5571	25.5125	25.4694	25.5784	25.5151
0.833604	0.122812	A0A9P9RAI8	VID27 cytoplasmic protein-domain-containing protein	809	B0J15DRAFT_508712			GO:0005634; GO:0005737		11	11	11	26.1	26.1	26.1	51.576	0	65.394	1574100000	63	459	25.3788	25.2019	25.3607	25.3643	25.2439	25.0416	25.3318	25.1971
0.633575	-0.0735798	A0A9P9RAK9	Ribosomal protein L21e-domain-containing protein	160	B0J15DRAFT_389720	translation [GO:0006412]	structural constituent of ribosome [GO:0003735]	GO:0003735; GO:0005840; GO:0006412; GO:1990904		3	3	3	8.9	8.9	8.9	63.221	0	323.31	51562000000	163	572	31.0776	31.2804	31.256	31.1076	31.204	31.2348	31.2866	31.2904
2.12933	0.122725	A0A9P9RAL0	Armadillo-type protein	1059	B0J15DRAFT_225086	protein import into nucleus [GO:0006606]; tRNA processing [GO:0008033]	small GTPase binding [GO:0031267]	GO:0005635; GO:0005829; GO:0006606; GO:0008033; GO:0031267		14	14	14	18.4	18.4	18.4	122.8	0	65.124	3055900000	99	1089	26.2002	26.0934	26.0913	26.1015	26.046	25.9718	25.9943	25.9834
0.619179	0.486866	A0A9P9RAN2	non-specific serine/threonine protein kinase (EC 2.7.11.1)	459	B0J15DRAFT_509609		ATP binding [GO:0005524]; protein serine/threonine kinase activity [GO:0004674]	GO:0004674; GO:0005524		3	3	3	15.3	15.3	15.3	20.058	0	35.779	321100000	16	177	24.629	24.7487	24.8347	24.949	24.5802	23.2792	25.0053	24.3492
0.093348	0.0299997	A0A9P9RAN7	Pyruvate decarboxylase	572	B0J15DRAFT_163576	aromatic amino acid family catabolic process to alcohol via Ehrlich pathway [GO:0000949]	magnesium ion binding [GO:0000287]; pyruvate decarboxylase activity [GO:0004737]; thiamine pyrophosphate binding [GO:0030976]	GO:0000287; GO:0000949; GO:0004737; GO:0005634; GO:0005829; GO:0030976		9	9	9	19.8	19.8	19.8	56.989	0	81.227	6227000000	65	529	27.4799	27.6824	27.638	27.7044	27.2936	27.6222	27.7772	27.6917
0.244894	0.0802202	A0A9P9RAP1	valine--tRNA ligase (EC 6.1.1.9) (Valyl-tRNA synthetase)	1089	B0J15DRAFT_481926	valyl-tRNA aminoacylation [GO:0006438]	aminoacyl-tRNA editing activity [GO:0002161]; ATP binding [GO:0005524]; valine-tRNA ligase activity [GO:0004832]	GO:0002161; GO:0004832; GO:0005524; GO:0005829; GO:0006438		7	7	7	11.9	11.9	11.9	81.607	0	16.578	448690000	31	746	24.4581	24.4986	24.0562	24.3128	24.3892	24.2366	24.008	24.371
0.368516	0.0223908	A0A9P9RAP8	Mitochondrial pyruvate carrier	177	B0J15DRAFT_485317	mitochondrial pyruvate transmembrane transport [GO:0006850]		GO:0005743; GO:0006850		13	13	13	20.1	20.1	20.1	74.464	0	57.345	4279200000	116	663	26.458	26.3985	26.4598	26.3719	26.3748	26.4027	26.3815	26.4396
1.80861	0.246662	A0A9P9RAR7	fumarate hydratase (EC 4.2.1.2)	529	B0J15DRAFT_485361	fumarate metabolic process [GO:0006106]; malate metabolic process [GO:0006108]; tricarboxylic acid cycle [GO:0006099]	fumarate hydratase activity [GO:0004333]	GO:0004333; GO:0005739; GO:0006099; GO:0006106; GO:0006108		10	10	10	21.9	21.9	21.9	60.66	0	106.01	5918000000	100	567	27.5511	27.3167	27.3935	27.3824	27.1871	27.2631	27.0087	27.1981
2.1249	0.122156	A0A9P9RAT8	AP complex subunit beta	746	B0J15DRAFT_480807	intracellular protein transport [GO:0006886]; vesicle-mediated transport [GO:0016192]	clathrin binding [GO:0030276]	GO:0006886; GO:0012505; GO:0016192; GO:0030117; GO:0030276		4	4	4	19	19	19	50.855	0	61.575	2584400000	51	469	26.9369	26.9193	26.9476	27.0082	26.884	26.7669	26.838	26.8345
0.360862	0.0570297	A0A9P9RAU1	glycine--tRNA ligase (EC 6.1.1.14) (Diadenosine tetraphosphate synthetase)	663	B0J15DRAFT_532748	mitochondrial glycyl-tRNA aminoacylation [GO:0070150]	ATP binding [GO:0005524]; glycine-tRNA ligase activity [GO:0004820]	GO:0004820; GO:0005524; GO:0005739; GO:0070150		8	8	8	13.9	13.9	13.9	74.668	0	27.559	1438200000	41	667	25.6839	25.4555	25.6731	25.6003	25.6744	25.4865	25.4978	25.526
0.103825	0.0439572	A0A9P9RAU4	Hsp70 protein-domain-containing protein	567	B0J15DRAFT_221365		ATP binding [GO:0005524]; ATP-dependent protein folding chaperone [GO:0140662]	GO:0005524; GO:0005634; GO:0005829; GO:0140662		7	7	6	18.5	18.5	16.4	55.713	0	58.325	997020000	33	519	25.3897	25.4299	25.5798	25.8456	25.2405	25.6432	25.7655	25.42
0.73264	0.359068	A0A9P9RAU9	Glutathione reductase (EC 1.8.1.7)	469	B0J15DRAFT_388217	cell redox homeostasis [GO:0045454]; cellular response to oxidative stress [GO:0034599]; glutathione metabolic process [GO:0006749]	flavin adenine dinucleotide binding [GO:0050660]; glutathione-disulfide reductase (NADPH) activity [GO:0004362]; NADP binding [GO:0050661]	GO:0004362; GO:0005739; GO:0005829; GO:0006749; GO:0034599; GO:0045454; GO:0050660; GO:0050661		13	13	13	20.7	20.7	20.7	92.062	0	111.96	4189700000	75	818	26.7604	26.5168	26.9149	27.1561	26.3265	25.9928	26.8779	26.7146
0.500327	0.0595851	A0A9P9RAV5	methionine--tRNA ligase (EC 6.1.1.10) (Methionyl-tRNA synthetase)	667	B0J15DRAFT_484629	methionyl-tRNA aminoacylation [GO:0006431]	ATP binding [GO:0005524]; methionine-tRNA ligase activity [GO:0004825]	GO:0004825; GO:0005524; GO:0005829; GO:0006431; GO:0017101		14	14	14	61.2	61.2	61.2	37.344	0	109.1	4141600000	115	325	26.4895	26.5604	26.5756	26.4759	26.5922	26.4894	26.3784	26.403
0.7483	0.0702515	A0A9P9RAV8	Succinyl-CoA:3-ketoacid-coenzyme A transferase (EC 2.8.3.5)	519	B0J15DRAFT_480735	ketone body catabolic process [GO:0046952]	succinyl-CoA:3-oxo-acid CoA-transferase activity [GO:0008260]	GO:0005739; GO:0008260; GO:0046952		28	28	28	47	47	47	71.056	0	322.13	35189000000	276	653	28.6604	28.6051	28.6867	28.66	28.6989	28.5882	28.4986	28.5454
0.37579	0.0366759	A0A9P9RAX5	XFP N-terminal domain-containing protein	818	B0J15DRAFT_165345	carbohydrate metabolic process [GO:0005975]	aldehyde-lyase activity [GO:0016832]	GO:0005975; GO:0016832		12	12	12	42.9	42.9	42.9	22.034	0	78.997	12669000000	74	191	28.4616	28.5484	28.3858	28.4714	28.419	28.4098	28.5064	28.3854
0.506753	0.0703154	A0A9P9RAX9	Serine/threonine-protein phosphatase (EC 3.1.3.16)	325	B0J15DRAFT_573634	chromosome segregation [GO:0007059]; regulation of mitotic cell cycle [GO:0007346]	protein serine/threonine phosphatase activity [GO:0004722]	GO:0004722; GO:0005634; GO:0005737; GO:0007059; GO:0007346		28	28	28	46.2	46.2	46.2	61.529	0	305.77	43696000000	251	587	29.3484	29.314	29.4181	29.4408	29.1852	29.3847	29.4236	29.2468
0.412569	0.0685115	A0A9P9RB24	ATP citrate synthase (EC 2.3.3.8)	653	B0J15DRAFT_171282	acetyl-CoA biosynthetic process [GO:0006085]; fatty acid biosynthetic process [GO:0006633]	ATP binding [GO:0005524]; ATP citrate synthase activity [GO:0003878]	GO:0003878; GO:0005524; GO:0005829; GO:0006085; GO:0006633		9	9	9	17.6	17.6	17.6	57.726	0	61.199	17805000000	73	524	29.5902	29.3447	29.5836	29.3798	29.4771	29.4221	29.3153	29.4097
0.981118	0.617266	A0A9P9RB49	40S ribosomal protein S9	191	B0J15DRAFT_224454	ribosomal small subunit biogenesis [GO:0042274]; translation [GO:0006412]	rRNA binding [GO:0019843]; structural constituent of ribosome [GO:0003735]	GO:0003735; GO:0006412; GO:0019843; GO:0022627; GO:0042274		4	4	4	12.3	12.3	12.3	55.439	0	7.2291	597290000	23	513	25.1366	25.033	24.9687	24.9807	23.4861	24.5802	24.6197	24.9639
1.85334	-0.138785	A0A9P9RB55	Chaperonin Cpn60/TCP-1 family	587	B0J15DRAFT_480993	protein refolding [GO:0042026]	ATP binding [GO:0005524]; ATP-dependent protein folding chaperone [GO:0140662]	GO:0005524; GO:0042026; GO:0140662		11	11	11	33.4	33.4	33.4	42.198	0	86.483	3532900000	92	368	25.9463	25.9136	25.9283	26.0102	26.1772	26.031	26.1085	26.0368
0.448029	-0.100417	A0A9P9RB62	phosphoglycerate mutase (2,3-diphosphoglycerate-independent) (EC 5.4.2.12)	524	B0J15DRAFT_481320	glucose catabolic process [GO:0006007]; glycolytic process [GO:0006096]	2,3-bisphosphoglycerate-independent phosphoglycerate mutase activity [GO:0046537]; manganese ion binding [GO:0030145]	GO:0005737; GO:0006007; GO:0006096; GO:0030145; GO:0046537		25	25	25	29.3	29.3	29.3	122.26	0	298.25	17447000000	241	1115	27.1486	27.2851	27.292	27.5043	27.2557	27.3925	27.3941	27.5894
1.35626	0.221276	A0A9P9RB68	Peptide hydrolase (EC 3.4.-.-)	513	B0J15DRAFT_194198	proteolysis [GO:0006508]	aminopeptidase activity [GO:0004177]; metal ion binding [GO:0046872]; metalloexopeptidase activity [GO:0008235]	GO:0004177; GO:0006508; GO:0008235; GO:0046872		14	14	14	35.4	35.4	35.4	51.695	0	45.021	2606300000	73	475	25.6396	25.8317	25.7508	25.9258	25.636	25.6963	25.5128	25.4177
2.05215	0.198484	A0A9P9RB94	Kinase-like domain-containing protein	368	B0J15DRAFT_482012		ATP binding [GO:0005524]; protein serine/threonine kinase activity [GO:0004674]	GO:0004674; GO:0005524		9	9	9	22.5	22.5	22.5	47.756	0	71.079	2589100000	62	436	27.2438	27.0997	27.0923	27.2507	26.9858	27.0459	26.947	26.9139
0.473789	0.0558867	A0A9P9RBA5	Pyruvate carboxylase (EC 6.4.1.1)	1115	B0J15DRAFT_481586	gluconeogenesis [GO:0006094]; pyruvate metabolic process [GO:0006090]	ATP binding [GO:0005524]; metal ion binding [GO:0046872]; pyruvate carboxylase activity [GO:0004736]	GO:0004736; GO:0005524; GO:0005737; GO:0006090; GO:0006094; GO:0046872		12	12	12	12.6	12.6	12.6	126.1	0	45.282	2055700000	73	1121	25.7005	25.5423	25.592	25.6518	25.6111	25.5908	25.4445	25.6166
0.00637125	0.00109959	A0A9P9RBB3	RuvB-like helicase (EC 3.6.4.12)	475	B0J15DRAFT_480971	chromatin organization [GO:0006325]; DNA repair [GO:0006281]	ATP binding [GO:0005524]; ATP hydrolysis activity [GO:0016887]; ATP-dependent activity, acting on DNA [GO:0008094]; helicase activity [GO:0004386]	GO:0004386; GO:0005524; GO:0005634; GO:0006281; GO:0006325; GO:0008094; GO:0016887		10	10	10	21.1	21.1	21.1	60.148	0	52.554	1819900000	54	544	25.3956	25.5598	25.4853	25.3554	25.4451	25.3809	25.4199	25.5459
0.0108126	-0.00346947	A0A9P9RBC2	Uncharacterized protein	436	B0J15DRAFT_177878	protein folding [GO:0006457]; response to heat [GO:0009408]	ATP binding [GO:0005524]; Hsp70 protein binding [GO:0030544]; metal ion binding [GO:0046872]; unfolded protein binding [GO:0051082]	GO:0005524; GO:0006457; GO:0009408; GO:0030544; GO:0046872; GO:0051082		10	10	10	42.7	42.7	42.7	39.791	0	96.909	3233400000	59	370	26.3652	26.4727	26.6186	26.8147	26.5512	26.6277	26.6581	26.4481
0.473582	0.133154	A0A9P9RBC4	leucine--tRNA ligase (EC 6.1.1.4) (Leucyl-tRNA synthetase)	1121	B0J15DRAFT_481224	leucyl-tRNA aminoacylation [GO:0006429]	aminoacyl-tRNA editing activity [GO:0002161]; ATP binding [GO:0005524]; leucine-tRNA ligase activity [GO:0004823]	GO:0002161; GO:0004823; GO:0005524; GO:0006429		5	5	5	42.1	42.1	42.1	12.789	0	21.006	12162000000	67	107	29.0659	29.3215	29.3743	29.5522	29.1319	29.2093	29.0355	29.4045
0.795227	0.144105	A0A9P9RBD1	histidine--tRNA ligase (EC 6.1.1.21)	544	B0J15DRAFT_388126	histidyl-tRNA aminoacylation [GO:0006427]; mitochondrial translation [GO:0032543]	ATP binding [GO:0005524]; histidine-tRNA ligase activity [GO:0004821]; RNA binding [GO:0003723]	GO:0003723; GO:0004821; GO:0005524; GO:0005739; GO:0005829; GO:0006427; GO:0032543		6	6	6	47.5	47.5	47.5	16.331	0	16.337	738150000	29	139	25.5774	25.3408	25.6723	25.3717	25.382	25.3429	25.4258	25.2351
0.335077	0.107753	A0A9P9RBD2	Tryptophan synthase beta subunit-like PLP-dependent enzyme	370	B0J15DRAFT_482656	cysteine biosynthetic process from serine [GO:0006535]		GO:0006535		4	4	4	24.5	24.5	24.5	33.981	0	20.572	1807200000	36	314	26.5495	26.5514	26.4236	26.4923	26.5904	26.512	26.483	26.0005
0.139918	-0.0292096	A0A9P9RBD8	ABM domain-containing protein	107	B0J15DRAFT_476845					5	5	5	12.7	12.7	12.7	64.337	0	20.399	750380000	20	566	25.3197	25.2061	25.1688	25.3148	25.2152	25.1643	25.2674	25.4794
0.259768	-0.064959	A0A9P9RBE8	Sorting nexin-3	139	B0J15DRAFT_533567	endocytic recycling [GO:0032456]; late endosome to Golgi transport [GO:0034499]; protein transport [GO:0015031]	phosphatidylinositol-3-phosphate binding [GO:0032266]	GO:0000139; GO:0015031; GO:0030904; GO:0031901; GO:0032266; GO:0032456; GO:0034499		6	6	5	56	56	56	14.152	0	96.111	39796000000	76	134	30.2125	30.3971	30.1919	30.4242	30.1551	30.3356	30.4632	30.5316
0.952348	0.114777	A0A9P9RBF6	Adenosine kinase (AK) (EC 2.7.1.20) (Adenosine 5'-phosphotransferase)	314	B0J15DRAFT_387707	AMP salvage [GO:0044209]; purine nucleobase metabolic process [GO:0006144]; purine ribonucleoside salvage [GO:0006166]	adenosine kinase activity [GO:0004001]; ATP binding [GO:0005524]	GO:0004001; GO:0005524; GO:0005634; GO:0005829; GO:0006144; GO:0006166; GO:0044209		18	18	18	40	40	40	59.424	0	111.31	4074600000	98	547	26.3483	26.1621	26.2589	26.1165	26.0809	26.1576	26.0238	26.1645
0.276869	0.299815	A0A9P9RBI5	Glycylpeptide N-tetradecanoyltransferase (EC 2.3.1.97)	566	B0J15DRAFT_98130		glycylpeptide N-tetradecanoyltransferase activity [GO:0004379]	GO:0004379; GO:0005737		3	3	3	9.5	9.5	9.5	27.709	0	5.4825	593900000	17	241	25.2274	24.8752	24.8491	24.8192	25.085	25.1772	24.9751	23.3345
1.35774	-0.17935	A0A9P9RBM2	Histone H2A	134	B0J15DRAFT_162331		DNA binding [GO:0003677]; protein heterodimerization activity [GO:0046982]; structural constituent of chromatin [GO:0030527]	GO:0000786; GO:0003677; GO:0005634; GO:0030527; GO:0046982		1	1	1	12.7	12.7	12.7	14.982	0	102.9	5062500000	24	134	28.5565	28.4876	28.5914	28.5964	28.8676	28.6648	28.8273	28.5897
0.27135	0.0967875	A0A9P9RBM7	Chaperonin Cpn60/TCP-1 family	547	B0J15DRAFT_482462		ATP binding [GO:0005524]; ATP hydrolysis activity [GO:0016887]; ATP-dependent protein folding chaperone [GO:0140662]; unfolded protein binding [GO:0051082]	GO:0005524; GO:0005737; GO:0016887; GO:0051082; GO:0140662		4	4	4	7.2	7.2	7.2	60.976	0	57.137	2326100000	22	568	27.062	27.4694	27.526	27.728	27.2417	27.3929	27.4548	27.3088
0.848955	-0.223869	A0A9P9RBN0	GST N-terminal domain-containing protein	241	B0J15DRAFT_477286					11	11	11	43.7	43.7	43.7	27.618	0	102.73	8723500000	105	254	27.5667	27.7779	27.5244	27.5114	27.7893	27.6156	27.7182	28.1528
0.197617	0.0349665	A0A9P9RBN3	Cofilin (Actin-depolymerizing factor 1)	134	B0J15DRAFT_386666	actin filament depolymerization [GO:0030042]	actin binding [GO:0003779]	GO:0003779; GO:0015629; GO:0016363; GO:0030042		11	11	11	5.5	5.5	5.5	302.28	0	76.991	1151600000	48	2769	25.648	25.3662	25.5528	25.5396	25.5989	25.4663	25.4213	25.4803
0.109634	-0.0874004	A0A9P9RBN5	Pleckstrin homology domain-containing protein	568	B0J15DRAFT_477635					6	6	6	24.3	24.3	24.3	39.989	0	27.097	340910000	26	366	24.7548	24.6994	24.6841	23.5506	24.3947	24.5251	24.627	24.4917
0.317077	0.180678	A0A9P9RBQ9	Translation protein SH3-like domain-containing protein	254	B0J15DRAFT_482207	cytoplasmic translation [GO:0002181]	RNA binding [GO:0003723]; structural constituent of ribosome [GO:0003735]	GO:0002181; GO:0003723; GO:0003735; GO:0022625		7	7	7	16.6	16.6	16.6	51.498	0	23.001	1088500000	41	463	25.8897	25.1702	25.2917	25.0646	25.5596	24.9375	24.9076	25.2889
0.428599	0.10398	A0A9P9RBU1	Actin cytoskeleton-regulatory complex protein PAN1	2769	B0J15DRAFT_387805	endocytosis [GO:0006897]; endosomal transport [GO:0016197]	actin binding [GO:0003779]; calcium ion binding [GO:0005509]	GO:0003779; GO:0005509; GO:0005886; GO:0006897; GO:0010008; GO:0016197; GO:0030479		3	3	3	8.8	8.8	8.8	57.535	0	33.332	534090000	19	501	24.7677	24.811	24.6915	25.1107	24.7364	24.8936	24.715	24.62
0.80431	-0.434344	A0A9P9RBU4	Orotidine 5'-phosphate decarboxylase (EC 4.1.1.23) (OMP decarboxylase) (Uridine 5'-monophosphate synthase)	366	B0J15DRAFT_387701	'de novo' pyrimidine nucleobase biosynthetic process [GO:0006207]; 'de novo' UMP biosynthetic process [GO:0044205]	orotidine-5'-phosphate decarboxylase activity [GO:0004590]	GO:0004590; GO:0005829; GO:0006207; GO:0044205		11	11	11	25.3	25.3	25.3	63.683	0	23.674	1071700000	49	573	24.3657	25.2515	24.8521	24.0922	25.1431	25.0985	24.8531	25.2044
0.900143	-0.803872	A0A9P9RBU7	4-aminobutyrate aminotransferase (EC 2.6.1.19) (GABA aminotransferase) (Gamma-amino-N-butyrate transaminase)	463	B0J15DRAFT_183963	gamma-aminobutyric acid catabolic process [GO:0009450]	4-aminobutyrate:2-oxoglutarate transaminase activity [GO:0034386]; pyridoxal phosphate binding [GO:0030170]	GO:0005739; GO:0009450; GO:0030170; GO:0034386		7	7	7	24.4	24.4	24.4	39.754	0	193.32	2857700000	34	369	26.0043	26.1104	26.5753	27.2538	26.5421	26.8748	28.0676	27.6747
1.32125	0.163515	A0A9P9RBV8	Zinc-finger of mitochondrial splicing suppressor 51-domain-containing protein	501	B0J15DRAFT_482763	mitochondrial cytochrome c oxidase assembly [GO:0033617]		GO:0005739; GO:0033617		9	9	9	23.2	23.2	23.2	47.601	0	34.374	1528800000	40	423	25.7151	25.7738	25.8324	25.7356	25.6322	25.4397	25.732	25.5991
0.193934	0.066956	A0A9P9RBZ0	ADC synthase	573	B0J15DRAFT_483503	tryptophan biosynthetic process [GO:0000162]		GO:0000162		10	10	10	27.4	27.4	27.4	52.678	0	63.594	1511500000	56	468	25.3973	25.791	25.8873	25.9066	25.5811	25.5725	25.8542	25.7065
2.92854	0.232654	A0A9P9RBZ4	D-malate dehydrogenase (decarboxylating) (EC 1.1.1.83)	369	B0J15DRAFT_413336		magnesium ion binding [GO:0000287]; NAD binding [GO:0051287]; oxidoreductase activity, acting on the CH-OH group of donors, NAD or NADP as acceptor [GO:0016616]	GO:0000287; GO:0016616; GO:0051287		10	10	10	40.4	40.4	40.4	28.357	0	54.593	2186600000	55	255	25.9494	25.9832	25.9685	26.0955	25.8096	25.7002	25.7778	25.7784
2.18254	0.198034	A0A9P9RC61	PCI domain-containing protein	423	B0J15DRAFT_478207			GO:0000502		16	16	16	29	29	29	64.709	0	98.462	7790300000	124	594	27.1578	27.2158	27.294	27.2867	27.0534	27.0027	26.9692	27.1368
1.47721	0.133713	A0A9P9RC66	Nife hydrogenase-like protein	468	B0J15DRAFT_541885	mitochondrial electron transport, NADH to ubiquinone [GO:0006120]	NAD binding [GO:0051287]; oxidoreductase activity, acting on NAD(P)H [GO:0016651]; quinone binding [GO:0048038]	GO:0005739; GO:0006120; GO:0016651; GO:0048038; GO:0051287		5	5	5	7.6	7.6	7.6	99.712	0	33.498	1953200000	41	955	26.6964	26.6512	26.7255	26.7829	26.4992	26.6725	26.5295	26.62
0.673582	0.559197	A0A9P9RC67	Calponin homology domain-containing protein	255	B0J15DRAFT_387604	cell division [GO:0051301]	microtubule binding [GO:0008017]	GO:0005874; GO:0008017; GO:0051301		2	2	2	7.3	7.3	7.3	53.92	0	7.992	308820000	15	496	24.8508	24.5194	24.6735	24.5204	24.5596	22.9127	24.339	24.516
0.730127	0.339788	A0A9P9RC68	Cytidine deaminase-like protein	594	B0J15DRAFT_479095	'de novo' IMP biosynthetic process [GO:0006189]	IMP cyclohydrolase activity [GO:0003937]; phosphoribosylaminoimidazolecarboxamide formyltransferase activity [GO:0004643]	GO:0003937; GO:0004643; GO:0005829; GO:0006189		4	4	4	4.1	4.1	4.1	163.28	0	13.445	173620000	19	1427	24.2907	23.7475	23.7043	23.9537	23.7309	23.2407	24.035	23.3305
1.26091	-0.30445	A0A9P9RCA3	RNA polymerase II degradation factor 1	955	B0J15DRAFT_459242	DNA repair [GO:0006281]	DNA binding [GO:0003677]; ubiquitin binding [GO:0043130]	GO:0000781; GO:0003677; GO:0005634; GO:0005737; GO:0006281; GO:0043130		4	4	4	19.3	19.3	19.3	27.985	0	75.689	1852900000	24	254	26.0986	26.4695	26.2018	26.2354	26.3648	26.4888	26.5287	26.8407
0.523914	0.130648	A0A9P9RCB2	Maintenance of telomere capping protein 1	496	B0J15DRAFT_588778					6	6	6	32.3	32.3	32.3	23.885	0	22.029	1315300000	34	220	25.6223	25.7617	25.7858	26.1132	25.8198	25.6772	25.6831	25.5803
0.524797	0.155859	A0A9P9RCB8	Chromatin remodeling complex SWI/SNF, component SWI2 and related ATPase	1427	B0J15DRAFT_460443	chromatin remodeling [GO:0006338]; regulation of DNA-templated transcription [GO:0006355]	ATP binding [GO:0005524]; helicase activity [GO:0004386]; histone binding [GO:0042393]; hydrolase activity [GO:0016787]	GO:0004386; GO:0005524; GO:0005634; GO:0006338; GO:0006355; GO:0016787; GO:0042393		8	8	8	36.2	36.2	36.2	39.839	0	41.167	1339600000	48	340	25.7718	26.0148	26.1499	25.5981	25.8298	25.8326	25.6383	25.6105
0.131279	0.0136433	A0A9P9RCC1	Proliferating cell nuclear antigen	254	B0J15DRAFT_352043	leading strand elongation [GO:0006272]; mismatch repair [GO:0006298]; regulation of DNA replication [GO:0006275]; translesion synthesis [GO:0019985]	DNA binding [GO:0003677]; DNA polymerase processivity factor activity [GO:0030337]	GO:0003677; GO:0006272; GO:0006275; GO:0006298; GO:0019985; GO:0030337; GO:0043626		24	24	10	33.3	33.3	12.7	96.066	0	268.05	11957000000	199	883	27.0096	27.1399	27.1259	27.0698	27.0305	27.052	27.0617	27.1464
0.874892	0.138517	A0A9P9RCD3	Ras family-domain-containing protein	220	B0J15DRAFT_541536		GTP binding [GO:0005525]; GTPase activity [GO:0003924]	GO:0003924; GO:0005525		6	6	6	13.7	13.7	13.7	54.574	0	15.344	6491400000	53	502	27.9021	27.7523	27.9082	27.9052	27.7926	27.895	27.5985	27.6275
0.521898	0.15137	A0A9P9RCI8	Casein kinase II subunit alpha (CK II alpha) (EC 2.7.11.1)	340	B0J15DRAFT_104740	DNA damage response [GO:0006974]; regulation of cell cycle [GO:0051726]; regulation of transcription by RNA polymerase I [GO:0006356]; regulation of transcription by RNA polymerase III [GO:0006359]	ATP binding [GO:0005524]; protein serine kinase activity [GO:0106310]; protein serine/threonine kinase activity [GO:0004674]	GO:0004674; GO:0005524; GO:0005634; GO:0005829; GO:0005956; GO:0006356; GO:0006359; GO:0006974; GO:0051726; GO:0106310		5	5	5	8.9	8.9	8.9	95.935	0	99.47	1100100000	25	865	25.8599	26.1605	26.1364	25.9966	25.7549	26.0251	25.6393	26.1287
0.723189	-0.140647	A0A9P9RCL1	V-type proton ATPase subunit B (Vacuolar proton pump subunit B)	883	B0J15DRAFT_508030	ATP metabolic process [GO:0046034]; small molecule biosynthetic process [GO:0044283]; vacuolar acidification [GO:0007035]	ATP binding [GO:0005524]; hydrolase activity [GO:0016787]; proton-transporting ATPase activity, rotational mechanism [GO:0046961]	GO:0005524; GO:0007035; GO:0016787; GO:0033180; GO:0044283; GO:0046034; GO:0046961		7	7	7	11.1	11.1	11.1	80.61	0	24.926	577190000	39	710	24.8362	24.6963	24.9146	24.5759	25.017	24.7656	24.8345	24.9684
0.746195	0.0748954	A0A9P9RCL7	UDP-N-acetylglucosamine diphosphorylase (EC 2.7.7.23)	502	B0J15DRAFT_413869	UDP-N-acetylglucosamine biosynthetic process [GO:0006048]	UDP-N-acetylglucosamine diphosphorylase activity [GO:0003977]	GO:0003977; GO:0006048		10	10	10	19.3	19.3	19.3	99.257	0	66.634	1364400000	56	897	25.0454	24.8459	24.9506	24.9604	24.9193	24.7991	24.9122	24.8721
0.229265	0.023334	A0A9P9RCM3	Probable acetate kinase (EC 2.7.2.1) (Acetokinase)	865	B0J15DRAFT_384826	acetate metabolic process [GO:0006083]; acetyl-CoA biosynthetic process [GO:0006085]	acetate kinase activity [GO:0008776]; ATP binding [GO:0005524]; magnesium ion binding [GO:0000287]	GO:0000287; GO:0005524; GO:0006083; GO:0006085; GO:0008776		9	9	9	26.1	26.1	26.1	54.575	0	64.075	6001100000	68	490	27.5818	27.5605	27.6317	27.5213	27.6357	27.4798	27.5162	27.5702
1.37017	-0.369867	A0A9P9RCN2	SacI homology domain-containing protein	710	B0J15DRAFT_104521	phosphatidylinositol dephosphorylation [GO:0046856]	phosphatidylinositol-4-phosphate phosphatase activity [GO:0043812]	GO:0005783; GO:0016020; GO:0043812; GO:0046856		3	3	3	15.8	15.8	15.8	34.536	0	56.295	2996400000	27	322	27.644	27.4438	27.0466	27.16	27.7299	27.6925	27.5595	27.7918
0.888737	-1.61758	A0A9P9RCQ7	UAA transporter family-domain-containing protein	897	B0J15DRAFT_385377	transmembrane transport [GO:0055085]	protein phosphatase regulator activity [GO:0019888]	GO:0000159; GO:0012505; GO:0016020; GO:0019888; GO:0055085		4	4	4	12.1	12.1	12.1	36.145	0	9.9681	912810000	19	330	26.0594	26.3012	23.3945	22.7518	26.0873	26.2561	26.6566	25.9772
0.41551	-0.292506	A0A9P9RCR0	Phosphotransferase (EC 2.7.1.-)	490	B0J15DRAFT_542016	glucose metabolic process [GO:0006006]; glycolytic process [GO:0006096]; intracellular glucose homeostasis [GO:0001678]; mannose metabolic process [GO:0006013]	ATP binding [GO:0005524]; D-glucose binding [GO:0005536]; fructokinase activity [GO:0008865]; glucokinase activity [GO:0004340]; mannokinase activity [GO:0019158]	GO:0001678; GO:0004340; GO:0005524; GO:0005536; GO:0005739; GO:0005829; GO:0006006; GO:0006013; GO:0006096; GO:0008865; GO:0019158		14	14	14	32.3	32.3	32.3	68.01	0	70.931	2464500000	55	631	25.7594	25.66	26.1757	26.6377	25.7298	26.4577	26.747	26.4682
0.572311	0.155756	A0A9P9RCR9	Thioredoxin reductase (EC 1.8.1.9)	322	B0J15DRAFT_106412	removal of superoxide radicals [GO:0019430]	thioredoxin-disulfide reductase (NADPH) activity [GO:0004791]	GO:0004791; GO:0005737; GO:0019430		2	2	2	13.3	13.3	13.3	30.887	0	13.978	415690000	16	271	24.8058	24.4577	24.7741	24.6327	24.4791	24.2447	24.6304	24.6932
0.0600126	-0.0101733	A0A9P9RCT1	NADH-cytochrome b5 reductase (EC 1.6.2.2)	330	B0J15DRAFT_541661	ergosterol biosynthetic process [GO:0006696]	cytochrome-b5 reductase activity, acting on NAD(P)H [GO:0004128]	GO:0004128; GO:0005741; GO:0006696		21	21	21	62.4	62.4	62.4	50.045	0	274.61	16733000000	206	449	27.9358	28.1721	28.0223	28.0121	28.1303	28.0564	27.9658	28.0305
1.28335	0.24096	A0A9P9RCT7	FAD binding domain-containing protein	631	B0J15DRAFT_385557		FMN binding [GO:0010181]; oxidoreductase activity [GO:0016491]	GO:0010181; GO:0016491		13	13	13	17.1	17.1	17.1	88.408	0	63.991	2150200000	84	771	25.6098	25.7813	25.8158	25.9279	25.4755	25.5076	25.7616	25.4263
1.35319	-0.199291	A0A9P9RCV3	EF-hand domain-containing protein	271	B0J15DRAFT_117176		calcium ion binding [GO:0005509]; calcium-dependent protein binding [GO:0048306]	GO:0005509; GO:0005737; GO:0048306		8	8	8	11.7	11.7	11.7	97.356	0	84.593	1614700000	52	856	25.7667	25.6362	25.9099	25.6425	25.9445	25.884	26.0624	25.8615
0.298164	-0.0494442	A0A9P9RCV6	Tubulin alpha chain	449	B0J15DRAFT_478034	microtubule-based process [GO:0007017]	GTP binding [GO:0005525]; hydrolase activity [GO:0016787]; metal ion binding [GO:0046872]; structural constituent of cytoskeleton [GO:0005200]	GO:0005200; GO:0005525; GO:0005737; GO:0005874; GO:0007017; GO:0016787; GO:0046872		22	22	20	45.8	45.8	42.6	59.653	0	323.31	120560000000	318	552	30.4194	30.3742	30.3935	30.5961	30.4148	30.5198	30.6183	30.428
1.47461	0.149945	A0A9P9RCX2	VTC domain-containing protein	771	B0J15DRAFT_385340	microautophagy [GO:0016237]; polyphosphate metabolic process [GO:0006797]; vacuolar transport [GO:0007034]; vacuole fusion, non-autophagic [GO:0042144]		GO:0000329; GO:0006797; GO:0007034; GO:0016237; GO:0033254; GO:0042144		17	17	17	47.5	47.5	47.5	40.85	0	108.85	11467000000	133	377	28.0628	27.9763	28.0441	28.071	27.7631	27.8561	27.9454	27.9897
1.33133	0.32222	A0A9P9RCX4	V-type proton ATPase subunit a	856	B0J15DRAFT_478172	vacuolar acidification [GO:0007035]	ATPase binding [GO:0051117]; proton-transporting ATPase activity, rotational mechanism [GO:0046961]	GO:0000220; GO:0000329; GO:0007035; GO:0046961; GO:0051117		11	11	11	27	27	27	62.536	0	193.56	3468200000	57	575	26.7876	26.6759	27.0894	26.9366	26.5298	26.7354	26.6323	26.303
5.41085	1.79605	A0A9P9RCX9	ATP synthase subunit alpha	552	B0J15DRAFT_479552		ADP binding [GO:0043531]; ATP binding [GO:0005524]; hydrolase activity [GO:0016787]; proton-transporting ATP synthase activity, rotational mechanism [GO:0046933]	GO:0005524; GO:0016787; GO:0043531; GO:0045261; GO:0046933		5	5	5	19.4	19.4	19.4	23.685	0	72.336	19110000000	39	211	30.4992	30.2599	30.5181	30.6422	28.9099	28.6749	28.5509	28.5995
0.156338	0.0408626	A0A9P9RD09	isocitrate dehydrogenase (NAD(+)) (EC 1.1.1.41) (Isocitric dehydrogenase) (NAD(+)-specific ICDH)	377	B0J15DRAFT_457188	isocitrate metabolic process [GO:0006102]; tricarboxylic acid cycle [GO:0006099]	isocitrate dehydrogenase (NAD+) activity [GO:0004449]; magnesium ion binding [GO:0000287]; NAD binding [GO:0051287]	GO:0000287; GO:0004449; GO:0005739; GO:0006099; GO:0006102; GO:0051287		7	7	7	21.5	21.5	21.5	37.475	0	27.669	1210800000	46	339	25.5722	25.4731	25.5954	25.3685	25.693	25.4556	25.4162	25.281
0.244529	0.0422969	A0A9P9RD11	Multifunctional fusion protein [Includes: Delta-1-pyrroline-5-carboxylate dehydrogenase (P5C dehydrogenase) (L-glutamate gamma-semialdehyde dehydrogenase); L-glutamate gamma-semialdehyde dehydrogenase (EC 1.2.1.88)]	575	B0J15DRAFT_128774	proline catabolic process to glutamate [GO:0010133]	1-pyrroline-5-carboxylate dehydrogenase activity [GO:0003842]	GO:0003842; GO:0005759; GO:0010133		7	7	7	15	15	15	70.02	0	100.42	2937600000	66	633	25.99	26.2077	26.2109	26.1698	25.9924	26.2195	26.1154	26.0819
0.225722	-0.141709	A0A9P9RD17	HSP20-like chaperone	211	B0J15DRAFT_479721					2	2	2	12	12	12	37.319	0	17.079	204340000	17	349	23.8163	24.0942	23.9033	22.9995	23.6674	23.8889	23.8107	24.0131
2.71407	0.236684	A0A9P9RD21	Methylenetetrahydrofolate dehydrogenase	339	B0J15DRAFT_116539	one-carbon metabolic process [GO:0006730]; purine nucleobase biosynthetic process [GO:0009113]	methylenetetrahydrofolate dehydrogenase (NAD+) activity [GO:0004487]; methylenetetrahydrofolate dehydrogenase (NADP+) activity [GO:0004488]	GO:0004487; GO:0004488; GO:0005829; GO:0006730; GO:0009113		11	10	10	39.1	35.5	35.5	30.738	0	217.86	34036000000	95	276	29.9559	30.038	30.0797	30.1292	29.8886	29.8133	29.7749	29.7792
1.5666	0.281772	A0A9P9RD24	MICOS complex subunit MIC60 (Mitofilin)	633	B0J15DRAFT_104465	cristae formation [GO:0042407]		GO:0042407; GO:0061617		3	3	3	4.5	4.5	4.5	117.57	0	31.464	603400000	30	1060	25.478	25.3878	25.1977	25.1708	25.1286	24.9299	24.9087	25.1401
0.202018	-0.0434108	A0A9P9RD27	ATP-dependent (S)-NAD(P)H-hydrate dehydratase (EC 4.2.1.93) (ATP-dependent NAD(P)HX dehydratase)	349	B0J15DRAFT_127370	metabolite repair [GO:0110051]; nicotinamide nucleotide metabolic process [GO:0046496]	ATP binding [GO:0005524]; ATP-dependent NAD(P)H-hydrate dehydratase activity [GO:0047453]	GO:0005524; GO:0005737; GO:0046496; GO:0047453; GO:0110051		10	10	10	23.1	23.1	23.1	98.875	0	60.564	1092500000	33	897	25.5748	25.5454	25.4748	25.219	25.4554	25.4523	25.5605	25.5194
0.502847	0.784137	A0A9P9RD44	14-3-3 domain-containing protein	276	B0J15DRAFT_437822					3	3	3	25.7	25.7	25.7	11.098	0	6.4136	781490000	17	101	25.5726	25.6867	25.6078	25.68	25.5186	25.5894	22.7131	25.5895
0.263728	0.0407896	A0A9P9RD48	Armadillo-type protein	1060	B0J15DRAFT_557055	protein import into nucleus [GO:0006606]	small GTPase binding [GO:0031267]	GO:0005635; GO:0005829; GO:0006606; GO:0031267		17	17	17	27	27	27	107.05	0	115.14	2722400000	105	956	25.6451	25.597	25.6887	25.6907	25.7194	25.6947	25.5856	25.4585
1.29848	0.178406	A0A9P9RD53	Kinase-like domain-containing protein	897	B0J15DRAFT_118271		ATP binding [GO:0005524]; protein serine/threonine kinase activity [GO:0004674]	GO:0004674; GO:0005524		14	14	14	29.2	29.2	29.2	66.47	0	137.51	31319000000	148	614	29.6238	29.3647	29.41	29.4832	29.3121	29.3898	29.2987	29.1675
0.195044	-0.254217	A0A9P9RD73	Ubiquitin-related domain-containing protein	101	B0J15DRAFT_480289					7	7	5	20.5	20.5	15	53.721	0	57.517	480640000	29	493	23.2538	24.3395	24.5531	24.6961	23.2832	24.8518	24.9573	24.7671
0.277759	-0.209666	A0A9P9RD91	Alanine--tRNA ligase (EC 6.1.1.7) (Alanyl-tRNA synthetase) (AlaRS)	956	ALA1 B0J15DRAFT_384876	mitochondrial alanyl-tRNA aminoacylation [GO:0070143]	alanine-tRNA ligase activity [GO:0004813]; aminoacyl-tRNA editing activity [GO:0002161]; ATP binding [GO:0005524]; tRNA binding [GO:0000049]; zinc ion binding [GO:0008270]	GO:0000049; GO:0002161; GO:0004813; GO:0005524; GO:0005739; GO:0008270; GO:0070143		13	13	13	47.2	47.2	47.2	45.034	0	114.29	7058800000	105	430	26.855	27.0144	27.5256	27.7717	26.955	27.3408	28.0079	27.7015
1.72126	0.157129	A0A9P9RD94	Heat shock protein 70 family	614	B0J15DRAFT_541649		ATP binding [GO:0005524]; ATP-dependent protein folding chaperone [GO:0140662]; hydrolase activity [GO:0016787]	GO:0005524; GO:0005737; GO:0016787; GO:0140662		30	30	29	48.1	48.1	48.1	71.342	0	323.31	157900000000	449	655	30.6039	30.4793	30.492	30.5116	30.4139	30.4316	30.2516	30.3613
1.94799	0.252577	A0A9P9RDA8	aldehyde dehydrogenase (NAD(+)) (EC 1.2.1.3)	493	B0J15DRAFT_385348		oxidoreductase activity, acting on the aldehyde or oxo group of donors, NAD or NADP as acceptor [GO:0016620]	GO:0016620		5	5	5	43.4	43.4	43.4	17.538	0	51.512	3290300000	45	166	26.6013	26.6492	26.769	26.9027	26.4208	26.4968	26.4912	26.5031
0.570394	0.229552	A0A9P9RDF8	acetyl-CoA C-acetyltransferase (EC 2.3.1.9)	430	B0J15DRAFT_11985	fatty acid beta-oxidation [GO:0006635]	acetyl-CoA C-acetyltransferase activity [GO:0003985]; metal ion binding [GO:0046872]	GO:0003985; GO:0005739; GO:0006635; GO:0046872		5	5	5	14.4	14.4	14.4	42.076	0	11.089	209210000	20	382	23.3938	23.7329	24.1922	23.4989	23.4863	23.3206	23.6317	23.461
0.0594792	-0.00845814	A0A9P9RDG9	Heat shock protein 70 family	655	B0J15DRAFT_478117		ATP binding [GO:0005524]; ATP-dependent protein folding chaperone [GO:0140662]	GO:0005524; GO:0140662		11	11	11	23.3	23.3	23.3	42.425	0	122.68	9548300000	95	407	28.6066	28.5205	28.616	28.6632	28.6367	28.6607	28.4892	28.6535
0.292028	-0.076241	A0A9P9RDI0	Deoxyuridine 5'-triphosphate nucleotidohydrolase (dUTPase) (EC 3.6.1.23) (dUTP pyrophosphatase)	166	B0J15DRAFT_589531	dUMP biosynthetic process [GO:0006226]; dUTP catabolic process [GO:0046081]	dUTP diphosphatase activity [GO:0004170]; magnesium ion binding [GO:0000287]	GO:0000287; GO:0004170; GO:0006226; GO:0046081		7	7	7	21.3	21.3	21.3	72.163	0	103.1	3136500000	69	643	26.1983	26.5733	26.5092	26.165	26.525	26.4109	26.3915	26.4235
1.88209	0.171161	A0A9P9RDK2	P-loop containing nucleoside triphosphate hydrolase protein	382	B0J15DRAFT_479900	DNA clamp unloading [GO:0090618]; DNA repair [GO:0006281]; DNA strand elongation involved in DNA replication [GO:0006271]	ATP binding [GO:0005524]; ATP hydrolysis activity [GO:0016887]; DNA binding [GO:0003677]; DNA clamp loader activity [GO:0003689]	GO:0003677; GO:0003689; GO:0005524; GO:0005634; GO:0005663; GO:0006271; GO:0006281; GO:0016887; GO:0031391; GO:0090618		22	22	22	28.8	28.8	28.8	115.66	0	290.88	9046300000	145	1035	27.1402	26.9974	27.0527	26.9792	26.9038	26.8789	26.7757	26.9266
0.0604234	0.0106158	A0A9P9RDK3	RRM domain-containing protein	407	B0J15DRAFT_557619		RNA binding [GO:0003723]	GO:0003723		13	13	13	36.3	36.3	36.3	57.091	0	61.488	2573800000	97	537	25.6822	25.6254	25.6324	25.6752	25.7108	25.7059	25.462	25.694
0.506117	-0.580742	A0A9P9RDL5	FAD binding domain-containing protein	643	B0J15DRAFT_384479		FAD binding [GO:0071949]; oxidoreductase activity, acting on paired donors, with incorporation or reduction of molecular oxygen, NAD(P)H as one donor, and incorporation of one atom of oxygen [GO:0016709]	GO:0016709; GO:0071949		5	5	5	14.3	14.3	14.3	47.775	0	40.397	872720000	25	442	24.2043	24.3263	24.901	25.265	24.1061	24.9107	26.1112	25.8916
0.66029	0.0536108	A0A9P9RDQ2	E1 ubiquitin-activating enzyme (EC 6.2.1.45)	1035	B0J15DRAFT_474089	protein sumoylation [GO:0016925]	ATP binding [GO:0005524]; SUMO activating enzyme activity [GO:0019948]	GO:0005524; GO:0005737; GO:0016925; GO:0019948; GO:0031510		4	4	4	18.4	18.4	18.4	37.04	0	27.243	600590000	34	348	24.4906	24.5702	24.5571	24.576	24.5743	24.458	24.4234	24.5239
0.321738	0.0596724	A0A9P9RDQ6	T-complex protein 1 subunit delta	537	B0J15DRAFT_532153		ATP binding [GO:0005524]; ATP hydrolysis activity [GO:0016887]; ATP-dependent protein folding chaperone [GO:0140662]; unfolded protein binding [GO:0051082]	GO:0005524; GO:0005832; GO:0016887; GO:0051082; GO:0140662		7	7	7	19	19	19	49.558	0	105.39	1714900000	47	473	25.7377	25.934	25.9092	25.8912	25.6234	25.8789	25.8159	25.9152
0.223247	0.250185	A0A9P9RDR8	short-chain 2-methylacyl-CoA dehydrogenase (EC 1.3.8.5)	442	B0J15DRAFT_3893	fatty acid metabolic process [GO:0006631]	acyl-CoA dehydrogenase activity [GO:0003995]; flavin adenine dinucleotide binding [GO:0050660]	GO:0003995; GO:0005739; GO:0006631; GO:0050660		2	2	2	4.6	4.6	4.6	43.661	0	4.4253	270970000	15	388	24.1862	24.1094	23.9279	23.7625	24.31	24.1685	22.436	24.0707
0.753631	-0.622161	A0A9P9RDR9	WD40-repeat-containing domain protein	348	B0J15DRAFT_5958			GO:0005634		6	6	6	20.7	20.7	20.7	34.841	0	28.787	564760000	32	323	25.2257	23.8251	24.0248	25.4082	25.2585	25.2775	25.2452	25.1912
0.799195	-0.213454	A0A9P9RDS0	K Homology domain-containing protein	473	B0J15DRAFT_126618		RNA binding [GO:0003723]	GO:0003723		9	9	9	25.2	25.2	25.2	57.931	0	39.014	2076500000	60	512	25.6921	25.7283	25.5425	25.3896	25.733	25.6938	25.6581	26.1215
1.41004	0.259674	A0A9P9RDT1	Translocation protein SEC62	388	B0J15DRAFT_474510	post-translational protein targeting to membrane, translocation [GO:0031204]		GO:0005789; GO:0031204		1	1	1	8.8	8.8	8.8	26.243	0	11.155	216010000	17	228	24.02	24.097	23.8857	23.8682	23.7428	23.9116	23.6581	23.5197
3.84331	3.8127	A0A9P9RDU4	ribose-phosphate diphosphokinase (EC 2.7.6.1)	323	B0J15DRAFT_507384	5-phosphoribose 1-diphosphate biosynthetic process [GO:0006015]; purine nucleotide biosynthetic process [GO:0006164]; ribonucleoside monophosphate biosynthetic process [GO:0009156]	ATP binding [GO:0005524]; glycosyltransferase activity [GO:0016757]; kinase activity [GO:0016301]; magnesium ion binding [GO:0000287]; ribose phosphate diphosphokinase activity [GO:0004749]	GO:0000287; GO:0002189; GO:0004749; GO:0005524; GO:0005737; GO:0006015; GO:0006164; GO:0009156; GO:0016301; GO:0016757		2	2	2	8.8	8.8	8.8	40.985	0	5.5557	1031800000	11	377	27.4405	26.9348	27.3729	26.6162	23.6802	23.7074	22.0686	23.6576
0.659318	-1.27763	A0A9P9RDX4	phenylalanine--tRNA ligase (EC 6.1.1.20) (Phenylalanyl-tRNA synthetase alpha subunit)	512	B0J15DRAFT_384676	phenylalanyl-tRNA aminoacylation [GO:0006432]	ATP binding [GO:0005524]; metal ion binding [GO:0046872]; phenylalanine-tRNA ligase activity [GO:0004826]; tRNA binding [GO:0000049]	GO:0000049; GO:0004826; GO:0005524; GO:0005829; GO:0006432; GO:0009328; GO:0046872		5	5	5	17.2	17.2	17.2	46.499	0	10.676	1273800000	26	419	26.0474	26.1833	22.422	26.1893	26.3808	26.4815	26.6	26.4901
0.186387	-0.0654917	A0A9P9RDY1	Ubiquitin-conjugating enzyme/RWD-like protein	228	B0J15DRAFT_542307					4	4	4	26.4	26.4	26.4	11.845	0	15.234	6229900000	34	106	28.3464	28.014	28.1664	28.1463	28.3313	28.3007	27.8834	28.4197
0.00794679	-0.00354052	A0A9P9RDZ8	Chaperonin 10-like protein	377	B0J15DRAFT_129512		oxidoreductase activity, acting on NAD(P)H [GO:0016651]	GO:0016651		4	4	4	18	18	18	37.554	0	34.717	1379400000	19	344	26.9569	26.7162	26.6651	26.5865	27.0627	26.8013	26.5663	26.5085
1.9433	0.257028	A0A9P9RE10	Aspartate aminotransferase (EC 2.6.1.1)	419	B0J15DRAFT_382919	aspartate biosynthetic process [GO:0006532]	L-aspartate:2-oxoglutarate aminotransferase activity [GO:0004069]; pyridoxal phosphate binding [GO:0030170]	GO:0004069; GO:0005829; GO:0006532; GO:0030170		5	5	5	16.5	16.5	16.5	38.827	0	25.577	757410000	25	334	25.4994	25.2597	25.3583	25.4954	25.1003	25.1643	25.065	25.255
0.957108	0.146801	A0A9P9RE21	60S ribosomal protein L36	106	B0J15DRAFT_480079	translation [GO:0006412]	structural constituent of ribosome [GO:0003735]	GO:0003735; GO:0005840; GO:0006412; GO:1990904		11	11	11	12.3	12.3	12.3	127.82	0	48.604	941550000	62	1145	24.5031	24.4466	24.4822	24.4586	24.1345	24.2666	24.4649	24.4373
0.0648107	-0.00971651	A0A9P9RE29	Reticulon-like protein	344	B0J15DRAFT_17138			GO:0005789		17	17	17	48.8	48.8	48.8	41.168	0	120.29	13494000000	148	383	28.23	28.1252	28.1361	28.1523	28.1573	28.0715	28.3011	28.1525
0.249141	-0.125978	A0A9P9RE34	Glutathione S-transferase	334	B0J15DRAFT_384112		glutathione transferase activity [GO:0004364]	GO:0004364; GO:0005737		10	10	10	16	16	16	84.493	0	28.047	651990000	45	776	24.6552	24.3828	23.7697	24.053	24.4597	24.4733	24.2288	24.2029
0.813892	0.512011	A0A9P9RE39	protein kinase C (EC 2.7.11.13)	1145	B0J15DRAFT_540154	fungal-type cell wall biogenesis [GO:0009272]; signal transduction [GO:0007165]	ATP binding [GO:0005524]; diacylglycerol-dependent serine/threonine kinase activity [GO:0004697]; metal ion binding [GO:0046872]	GO:0004697; GO:0005524; GO:0007165; GO:0009272; GO:0046872		4	4	4	19.9	19.9	19.9	30.716	0	9.5228	319870000	17	266	24.318	24.2728	24.255	24.3481	23.3573	24.452	23.1591	24.1776
1.76638	1.8496	A0A9P9RE44	isocitrate dehydrogenase (NAD(+)) (EC 1.1.1.41) (Isocitric dehydrogenase) (NAD(+)-specific ICDH)	383	B0J15DRAFT_557639	isocitrate metabolic process [GO:0006102]; tricarboxylic acid cycle [GO:0006099]	isocitrate dehydrogenase (NAD+) activity [GO:0004449]; magnesium ion binding [GO:0000287]; NAD binding [GO:0051287]	GO:0000287; GO:0004449; GO:0005739; GO:0006099; GO:0006102; GO:0051287		2	2	2	6.4	6.4	6.4	43.564	0	7.2384	675760000	13	392	25.9052	25.6948	25.9034	25.8219	23.8528	22.8812	23.6382	25.5546
1.13218	0.526727	A0A9P9RE65	3-isopropylmalate dehydratase (EC 4.2.1.33) (Alpha-IPM isomerase) (Isopropylmalate isomerase)	776	B0J15DRAFT_19621	L-leucine biosynthetic process [GO:0009098]	3-isopropylmalate dehydratase activity [GO:0003861]; 4 iron, 4 sulfur cluster binding [GO:0051539]; metal ion binding [GO:0046872]	GO:0003861; GO:0009098; GO:0009316; GO:0046872; GO:0051539		6	6	6	15.1	15.1	15.1	55.162	0	26.945	294880000	21	503	24.0419	24.0779	23.8907	23.8239	23.8211	22.7862	23.3779	23.7422
0.0812839	-0.0181994	A0A9P9RE83	Chorismate mutase (EC 5.4.99.5)	266	B0J15DRAFT_507272	chorismate metabolic process [GO:0046417]; L-phenylalanine biosynthetic process [GO:0009094]; tyrosine biosynthetic process [GO:0006571]	chorismate mutase activity [GO:0004106]	GO:0004106; GO:0005737; GO:0006571; GO:0009094; GO:0046417		8	8	8	20.7	20.7	20.7	51.329	0	163.22	7784100000	94	464	27.1456	27.28	27.2883	27.3415	27.388	27.4072	27.1222	27.2109
1.85973	-1.95245	A0A9P9RE92	Peptide hydrolase (EC 3.4.-.-)	392	B0J15DRAFT_474273	proteolysis [GO:0006508]	aminopeptidase activity [GO:0004177]; metal ion binding [GO:0046872]; metalloexopeptidase activity [GO:0008235]	GO:0004177; GO:0006508; GO:0008235; GO:0046872		4	4	4	30.5	30.5	30.5	22.013	0	14.395	486120000	18	190	22.9464	25.2267	22.8162	23.3072	25.3891	25.3765	25.5872	25.7535
0.300071	0.0562172	A0A9P9REB1	THIF-type NAD/FAD binding fold domain-containing protein	503	B0J15DRAFT_412580	cyclic threonylcarbamoyladenosine biosynthetic process [GO:0061504]	tRNA threonylcarbamoyladenosine dehydratase [GO:0061503]; ubiquitin-like modifier activating enzyme activity [GO:0008641]	GO:0005741; GO:0008641; GO:0061503; GO:0061504		2	2	2	9	9	9	41.757	0	7.0804	1196400000	22	377	26.0514	26.201	26.0417	26.0166	26.085	26.022	25.8361	26.1428
0.800241	0.659973	A0A9P9REC1	Rab GDP dissociation inhibitor	464	B0J15DRAFT_8998	protein transport [GO:0015031]; small GTPase-mediated signal transduction [GO:0007264]; vesicle-mediated transport [GO:0016192]	Rab GDP-dissociation inhibitor activity [GO:0005093]	GO:0005093; GO:0005737; GO:0007264; GO:0015031; GO:0016192		9	9	9	21.5	21.5	21.5	51.046	0	42.608	986400000	28	479	25.6723	25.6169	25.5403	25.6598	25.1262	25.6303	25.3164	23.7766
2.49356	0.174567	A0A9P9REC2	EF-hand domain-containing protein	190	B0J15DRAFT_19649		calcium ion binding [GO:0005509]	GO:0005509; GO:0005829; GO:0016020; GO:0043231		12	12	12	33.4	33.4	33.4	38.667	0	61.137	3213800000	54	365	26.5472	26.6788	26.6186	26.6566	26.4142	26.4803	26.4091	26.4995
0.421023	0.0585165	A0A9P9REF7	Oxidative stress survival, Svf1-like protein	377	B0J15DRAFT_457523	response to oxidative stress [GO:0006979]		GO:0005737; GO:0006979		11	11	11	24.9	24.9	24.9	77.103	0	87.632	4719600000	91	692	26.5736	26.5839	26.6606	26.7595	26.5539	26.6815	26.6291	26.479
1.67459	0.309656	A0A9P9REI4	Arf-GAP domain-containing protein	479	B0J15DRAFT_474851	COPI coating of Golgi vesicle [GO:0048205]	GTPase activator activity [GO:0005096]	GO:0000139; GO:0005096; GO:0048205		5	5	5	30.4	30.4	30.4	18.848	0	26.587	3402800000	50	168	26.9673	27.0165	26.9548	27.207	26.9339	26.7405	26.6918	26.5408
1.14379	0.223351	A0A9P9REK7	Homoserine dehydrogenase (HDH) (EC 1.1.1.3)	365	B0J15DRAFT_28149	homoserine biosynthetic process [GO:0009090]; methionine biosynthetic process [GO:0009086]; threonine biosynthetic process [GO:0009088]	homoserine dehydrogenase activity [GO:0004412]; NADP binding [GO:0050661]	GO:0004412; GO:0009086; GO:0009088; GO:0009090; GO:0050661		7	7	7	13.2	13.2	13.2	85.264	0	17.913	486020000	41	736	24.0875	23.9265	24.0493	24.3603	23.989	23.8809	23.8949	23.7654
2.89272	0.288612	A0A9P9REN6	NADPH--cytochrome P450 reductase (CPR) (P450R) (EC 1.6.2.4)	692	cprA B0J15DRAFT_475116	ergosterol biosynthetic process [GO:0006696]	flavin adenine dinucleotide binding [GO:0050660]; FMN binding [GO:0010181]; NADP binding [GO:0050661]; NADPH-hemoprotein reductase activity [GO:0003958]	GO:0003958; GO:0005741; GO:0005789; GO:0005829; GO:0005886; GO:0006696; GO:0010181; GO:0050660; GO:0050661		14	14	14	53.2	53.2	53.2	25.183	0	82.14	4844500000	98	233	27.1061	27.0547	27.09	27.239	26.8269	26.8971	26.7517	26.8596
0.0202234	-0.00450611	A0A9P9REP8	Immunoglobulin E-set	168	B0J15DRAFT_383559	Rho protein signal transduction [GO:0007266]	Rho GDP-dissociation inhibitor activity [GO:0005094]	GO:0005094; GO:0005829; GO:0007266; GO:0016020		15	15	15	27.9	27.9	27.9	96.162	0	298.81	4062800000	79	876	27.02	27.3512	27.2056	27.183	27.2039	27.1415	27.146	27.2864
0.810779	0.161372	A0A9P9REQ4	Cullin	736	B0J15DRAFT_20732	ubiquitin-dependent protein catabolic process [GO:0006511]	ubiquitin protein ligase binding [GO:0031625]	GO:0006511; GO:0031461; GO:0031625		26	25	25	29.9	28.2	28.2	72.673	0	261.21	30575000000	222	663	29.0542	28.8346	28.8287	28.7223	28.8597	28.7605	28.5376	28.6366
0.391308	-0.053463	A0A9P9REX3	Orotate phosphoribosyltransferase (EC 2.4.2.10)	233	B0J15DRAFT_9543	'de novo' pyrimidine nucleobase biosynthetic process [GO:0006207]; pyrimidine nucleotide biosynthetic process [GO:0006221]; pyrimidine ribonucleoside biosynthetic process [GO:0046132]	orotate phosphoribosyltransferase activity [GO:0004588]	GO:0004588; GO:0005737; GO:0006207; GO:0006221; GO:0046132		13	13	13	63.3	63.3	63.3	27.97	0	78.872	3614700000	71	251	26.7662	26.9584	26.8107	26.8485	26.8592	27.0282	26.8376	26.8726
2.38044	0.304791	A0A9P9RF01	Armadillo-type protein	876	B0J15DRAFT_23685	protein import into nucleus [GO:0006606]	small GTPase binding [GO:0031267]	GO:0005634; GO:0005737; GO:0006606; GO:0031267		11	11	11	23.8	23.8	23.8	46.619	0	60.719	2681300000	66	416	26.6996	26.7312	26.7915	26.9813	26.5076	26.5628	26.4588	26.4553
2.88402	-1.85306	A0A9P9RF48	Endoplasmic reticulum chaperone BiP (EC 3.6.4.10) (Immunoglobulin heavy chain-binding protein homolog)	663	B0J15DRAFT_519377		ATP binding [GO:0005524]; ATP-dependent protein folding chaperone [GO:0140662]	GO:0005524; GO:0005788; GO:0140662		4	4	4	18	18	18	6.7277	0	6.0922	295720000	14	61	23.8655	22.8522	22.9486	24.0335	25.4837	25.133	25.4727	25.0226
0.69979	0.22848	A0A9P9RF73	Proteasome subunit alpha type	251	B0J15DRAFT_382212	ubiquitin-dependent protein catabolic process [GO:0006511]		GO:0005634; GO:0005737; GO:0006511; GO:0019773		2	2	2	31.1	31.1	31.1	14.978	0	22.908	6981900000	34	132	28.2594	28.4854	28.3775	28.401	27.7987	28.134	28.5395	28.1372
			argininosuccinate synthase (EC 6.3.4.5) (Citrulline--aspartate ligase)	416	B0J15DRAFT_475382	argininosuccinate metabolic process [GO:0000053]; L-arginine biosynthetic process [GO:0006526]; urea cycle [GO:0000050]	argininosuccinate synthase activity [GO:0004055]; ATP binding [GO:0005524]	GO:0000050; GO:0000053; GO:0004055; GO:0005524; GO:0005737; GO:0006526
			ATPase, F0 complex, subunit J	61	B0J15DRAFT_540729		proton-transporting ATP synthase activity, rotational mechanism [GO:0046933]	GO:0045263; GO:0046933
			Ubiquinol-cytochrome C reductase hinge protein-domain-containing protein	132	B0J15DRAFT_25198	mitochondrial electron transport, ubiquinol to cytochrome c [GO:0006122]		GO:0005743; GO:0006122

## Sheet: S2-G. mellonella proteins
-LOG(P-value)	Difference	Majority protein IDs	Protein names	Length	Gene Names	Gene Ontology (biological process)	Gene Ontology (molecular function)	Taxonomy	Peptides	Razor + unique peptides	Unique peptides	Sequence coverage [%]	Unique + razor sequence coverage [%]	Unique sequence coverage [%]	Mol. weight [kDa]	Q-value	Score	Intensity	MS/MS count	Sequence length	LFQ intensity AG_B	LFQ intensity AG_C	LFQ intensity AG_D	LFQ intensity CT_A	LFQ intensity CT_C	LFQ intensity CT_E
0.250275	0.245707	A0A3G1T170	Actin 3 (Actin-5C)	376	Act3 LOC113513078			Galleria mellonella	19	7	5	60.6	23.7	17.8	41.821	0	98.963	383530000	32	376	23.452	23.2347	23.7012	22.5473	23.8033	23.3002
0.750138	-0.412106	A0A3G1T196	Anionic antimicrobial peptide 2-like (Antibacterial peptide)	82	LOC113519094			Galleria mellonella	10	10	10	81.7	81.7	81.7	6.9796	0	323.31	245210000000	287	60	32.5877	32.8402	32.872	33.1415	32.7903	33.6044
0.900677	0.319576	A0A3G1T1A3	Heat shock protein beta-1 isoform X2 (Small heat shock protein 21.4)	187	Hsp21.4 LOC113509103	protein refolding [GO:0042026]; response to heat [GO:0009408]	unfolded protein binding [GO:0051082]	Galleria mellonella	10	10	10	51.3	51.3	51.3	21.376	0	94.205	2049300000	50	187	26.3354	26.4467	26.5437	25.9759	25.9605	26.4306
2.2709	-0.146248	A0A3G1T1A8	Thymosin	170	TMS LOC113509786	actin filament organization [GO:0007015]	actin monomer binding [GO:0003785]	Galleria mellonella	13	13	2	75.9	75.9	9.4	19.011	0	118.53	2598000000	78	170	26.2579	26.3221	26.3409	26.4383	26.4523	26.469
0.0632462	0.0391324	A0A3G1T1C0	Thioredoxin	106	Trx2 LOC116412968		protein-disulfide reductase activity [GO:0015035]	Galleria mellonella	6	6	6	75.5	75.5	75.5	11.889	0	55.715	1593000000	53	106	25.671	26.1308	26.2813	25.8042	25.9702	26.1913
0.114431	-0.260141	A0A3G1T1D0	Peptidyl-prolyl cis-trans isomerase (PPIase) (EC 5.2.1.8)	165	Ppil LOC113515411	protein folding [GO:0006457]	cyclosporin A binding [GO:0016018]; RNA polymerase II CTD heptapeptide repeat P3 isomerase activity [GO:0140839]; RNA polymerase II CTD heptapeptide repeat P6 isomerase activity [GO:0140840]	Galleria mellonella	5	5	5	43.6	43.6	43.6	17.733	0	37.235	378340000	21	165	22.3295	24.1638	24.9231	23.4885	24.479	24.2293
3.1816	-0.678247	A0A3G1T1H0	Fatty acid binding protein 1 (Sodium/calcium exchanger regulatory protein 1)	132	FABP1 LOC113514945		lipid binding [GO:0008289]	Galleria mellonella	18	18	18	81.8	81.8	81.8	14.779	0	306.86	11716000000	155	132	27.8006	27.6488	27.5855	28.3914	28.2962	28.382
1.11026	-0.725969	A0A3G1T1K4	Nucleoside diphosphate kinase (EC 2.7.4.6)	176	NDPK LOC113522524	CTP biosynthetic process [GO:0006241]; GTP biosynthetic process [GO:0006183]; UTP biosynthetic process [GO:0006228]	ATP binding [GO:0005524]; nucleoside diphosphate kinase activity [GO:0004550]	Galleria mellonella	13	13	13	67.6	67.6	67.6	19.627	0	113.81	2063100000	96	176	24.5352	25.0841	24.9865	25.9858	25.6872	25.1107
0.115849	0.100934	A0A3G1T1N8	Acyl-CoA-binding protein homolog	90	ACBP LOC113515269	fatty acid metabolic process [GO:0006631]	fatty-acyl-CoA binding [GO:0000062]	Galleria mellonella	10	10	8	88.9	88.9	77.8	9.7741	0	152.91	6380400000	116	90	27.7166	28.7544	28.3387	28.3576	28.111	28.0383
0.0856864	-0.128424	A0A5C0E2H9	Allergen Tha p 1-like (Chemosensory protein 3)	126	LOC113521712			Galleria mellonella	10	10	8	55.6	55.6	50	14.406	0	89.983	1682100000	64	126	24.9325	25.8441	26.7318	26.0023	26.1378	25.7536
0.0733178	0.126152	A0A6J3BZE6	Allergen Tha p 1-like isoform X2	124	LOC113521573			Galleria mellonella	6	6	6	49.2	49.2	49.2	13.808	0	47.895	1443200000	46	124	24.6701	25.7607	26.5163	25.0243	25.5598	25.9846
0.956382	-0.58608	A0A5C0E3F0	Chemosensory protein 16 (Ejaculatory bulb-specific protein 3-like isoform X2)	121	LOC113521572			Galleria mellonella	16	16	16	83.5	83.5	83.5	13.88	0	323.31	170230000000	359	121	30.945	30.4158	30.9797	31.0969	31.1967	31.8052
0.0560781	-0.0562108	A0A5C0E3Y6	Chemosensory protein 14 (Ejaculatory bulb-specific protein 3-like)	120	LOC113521636			Galleria mellonella	10	10	10	59.2	59.2	59.2	13.834	0	270.11	7515400000	70	120	27.0002	27.4265	27.9925	27.1837	27.5536	27.8506
0.0543223	0.034104	A0A5C0E4B2	Allergen Tha p 1-like (Chemosensory protein 2)	97	LOC113521620			Galleria mellonella	15	15	15	66	66	66	10.842	0	302.55	50081000000	204	97	30.2044	30.5614	30.7934	30.2977	30.4184	30.7409
0.124718	-0.482599	A0A5C0E4H9	Chemosensory protein 15 (Ejaculatory bulb-specific protein 3-like isoform X2)	121	LOC113521574			Galleria mellonella	5	5	5	38.8	38.8	38.8	13.875	0	53.313	423300000	21	121	21.3088	24.26	25.5974	25.4586	23.4344	23.7211
0.705287	-0.523333	A0A6G6C234	Odorant-binding protein (Uncharacterized protein LOC113509598)	147	OBP7 LOC113509598		odorant binding [GO:0005549]	Galleria mellonella	17	17	17	76.2	76.2	76.2	16.551	0	305.47	62110000000	260	147	30.2464	29.6034	29.8739	29.9229	30.4709	30.8998
0.31001	-0.122648	A0A6J1W702	Ommochrome-binding protein-like	294	LOC113509351			Galleria mellonella	10	10	10	46.3	46.3	46.3	33.453	0	116.11	3171700000	75	294	26.6091	26.7046	26.7851	26.8573	26.541	27.0684
0.0241573	0.0135581	A0A6J1W707	Carboxylic ester hydrolase (EC 3.1.1.-)	542	LOC113509366		carboxylic ester hydrolase activity [GO:0052689]	Galleria mellonella	28	24	24	56.6	51.3	51.3	60.92	0	323.31	32925000000	286	542	29.6321	29.0496	29.217	29.3343	29.3805	29.1433
2.67474	-0.38366	A0A6J1W716	Carboxylic ester hydrolase (EC 3.1.1.-)	580	LOC113509368		carboxylic ester hydrolase activity [GO:0052689]	Galleria mellonella	31	25	24	62.4	54	48.6	65.389	0	251.33	21825000000	239	580	28.689	28.7553	28.6746	29.0867	29.1751	29.008
1.32432	-0.560149	A0A6J1W743	Carboxylic ester hydrolase (EC 3.1.1.-)	440	LOC113509382		carboxylic ester hydrolase activity [GO:0052689]	Galleria mellonella	38	38	34	76.6	76.6	69.3	48.949	0	323.31	106280000000	494	440	30.5687	30.2187	30.1975	31.1542	30.9011	30.6101
0.742176	0.885929	A0A6J1W753	LOW QUALITY PROTEIN: uncharacterized protein LOC113509392	913	LOC113509392	proteolysis [GO:0006508]	serine-type endopeptidase activity [GO:0004252]	Galleria mellonella	18	18	18	29.7	29.7	29.7	99.615	0	147.17	1752700000	108	913	24.8774	25.9494	26.4832	25.3981	24.8084	24.4456
0.533324	0.428674	A0A6J1W790	Serine protease inhibitor 77Ba-like	421	LOC113509434		serine-type endopeptidase inhibitor activity [GO:0004867]	Galleria mellonella	12	12	12	37.1	37.1	37.1	47.925	0	161.54	1176900000	74	421	24.6926	24.404	25.2623	24.792	24.3507	23.9302
0.513604	-0.237729	A0A6J1W7G9	Uncharacterized protein DDB_G0283357-like	1406	LOC113509570			Galleria mellonella	72	72	72	63.2	63.2	63.2	162.52	0	323.31	150200000000	860	1406	31.5944	31.4236	31.1503	31.3166	31.75	31.8148
0.34569	1.81823	A0A6J1W7P3	Juvenile hormone-binding protein-like	236	LOC113509632			Galleria mellonella	23	23	23	72.9	72.9	72.9	26.817	0	323.31	57834000000	226	236	29.9647	30.9375	29.8466	24.3568	29.2665	31.6708
0.382289	-0.129956	A0A6J1W7V7	Transferrin	680	LOC113509694	iron ion transport [GO:0006826]	metal ion binding [GO:0046872]	Galleria mellonella	80	80	80	85.4	85.4	85.4	75.777	0	323.31	339160000000	1333	680	31.4723	31.076	31.1536	31.2387	31.3529	31.5001
0.841012	0.449912	A0A6J1W7W4	Lysozyme (1,4-beta-N-acetylmuramidase)	860	LOC113509430			Galleria mellonella	12	12	12	11.2	11.2	11.2	95.727	0	101.93	2452600000	88	860	26.3502	26.8017	26.5861	26.4251	26.243	25.7201
1.51762	0.835361	A0A6J1W7W7	Cathepsin L	345	LOC113509705	proteolysis [GO:0006508]	cysteine-type peptidase activity [GO:0008234]	Galleria mellonella	13	13	13	35.1	35.1	35.1	38.561	0	323.31	4513600000	99	345	27.1528	27.2172	26.7057	25.9508	26.0381	26.5806
0.529571	0.0979176	A0A6J1W7X0	Juvenile hormone-binding protein	245	LOC113509668			Galleria mellonella	20	20	20	72.2	72.2	72.2	27.214	0	323.31	113370000000	448	245	31.8902	31.7155	31.9008	31.6484	31.7265	31.8378
0.0221068	-0.0274849	A0A6J1W872	Uncharacterized protein LOC113509812	106	LOC113509812			Galleria mellonella	6	6	6	73.6	73.6	73.6	11.15	0	119.81	800040000	53	106	25.3181	24.949	24.6333	24.4485	24.8479	25.6864
0.21584	-0.183503	A0A6J1W8E1	Uncharacterized protein LOC113509813	96	LOC113509813			Galleria mellonella	5	5	5	57.3	57.3	57.3	10.444	0	194.75	17662000000	102	96	28.0584	29.1012	28.9562	28.7824	28.9558	28.9282
0.585193	0.355748	A0A6J1W8F4	Uncharacterized protein LOC113509844	507	LOC113509844		serine-type endopeptidase inhibitor activity [GO:0004867]	Galleria mellonella	3	3	3	9.3	9.3	9.3	56.53	0	117.1	14269000000	46	507	29.1819	29.5597	29.8678	29.5306	28.9014	29.1101
0.332322	-0.188258	A0A6J1W8G3	Uncharacterized protein LOC113509838	406	LOC113509838			Galleria mellonella	19	19	19	58.4	58.4	58.4	45.005	0	236.2	2911900000	129	406	26.4478	26.1096	26.2519	26.0383	26.7186	26.6172
0.189293	0.282695	A0A6J1W8K3	Ferritin	232	LOC113510017	intracellular sequestering of iron ion [GO:0006880]; iron ion transport [GO:0006826]	ferric iron binding [GO:0008199]; ferrous iron binding [GO:0008198]; ferroxidase activity [GO:0004322]	Galleria mellonella	20	20	20	68.1	68.1	68.1	26.499	0	323.31	5156500000	144	232	26.0515	27.3075	27.9474	26.7629	26.6315	27.0638
1.27193	-0.376629	A0A9C1BHG6	Phenoloxidase-activating factor 2	303	LOC113510063	proteolysis [GO:0006508]	serine-type endopeptidase activity [GO:0004252]	Galleria mellonella	37	37	34	91.4	91.4	86.8	33.807	0	323.31	29911000000	394	303	28.5657	28.4867	28.3697	28.602	29.0173	28.9327
0.40033	-0.299892	A0A6J1W917	Transferrin-like isoform X2	758	LOC113510177	iron ion transport [GO:0006826]		Galleria mellonella	9	9	9	18.5	18.5	18.5	82.567	0	43.155	510030000	44	758	24.0378	23.6372	23.8832	24.5092	23.5676	24.3811
0.549925	-0.342924	A0A6J1W933	Carboxypeptidase Q (Plasma glutamate carboxypeptidase)	474	LOC113510259	peptide catabolic process [GO:0043171]; proteolysis [GO:0006508]	carboxypeptidase activity [GO:0004180]; metallodipeptidase activity [GO:0070573]	Galleria mellonella	6	6	6	19	19	19	52.577	0	41.266	310030000	39	474	23.3757	23.8349	23.1327	23.5201	23.7105	24.1414
0.148669	-0.131645	A0A6J1W995	Spermine oxidase-like	100	LOC113510349		polyamine oxidase activity [GO:0046592]	Galleria mellonella	6	6	6	79	79	79	11.225	0	157.83	4314700000	71	100	27.9545	28.3356	28.1999	28.71	27.6879	28.4872
3.35777	1.74878	A0A6J1W9E7	Lipase 3-like	498	LOC113510451	lipid catabolic process [GO:0016042]		Galleria mellonella	5	5	5	19.7	19.7	19.7	56.556	0	25.581	138450000	19	498	23.1297	23.3374	23.3643	21.2471	21.7393	21.5987
0.26391	-0.770579	A0A6J1W9F9	Carboxylic ester hydrolase (EC 3.1.1.-)	567	LOC113510373		carboxylic ester hydrolase activity [GO:0052689]	Galleria mellonella	27	27	26	54.3	54.3	54.3	63.25	0	323.31	9882700000	175	567	25.3498	26.9903	27.8751	25.8894	27.6366	29.0009
0.013802	0.0242939	A0A6J1W9I9	Gloverin-like	109	LOC113510422			Galleria mellonella	3	3	3	35.8	35.8	35.8	11.573	0	41.572	78410000	9	109	22.9069	22.1332	22.4981	23.5627	21.908	21.9947
0.303707	-0.666869	A0A6J1W9L8	Apolipoprotein D-like	268	LOC113510478	lipid metabolic process [GO:0006629]; response to reactive oxygen species [GO:0000302]	pigment binding [GO:0031409]	Galleria mellonella	18	18	18	59.7	59.7	59.7	29.679	0	323.31	37093000000	217	268	27.5461	30.3	28.2483	28.7212	29.8778	29.4959
0.027017	0.0191905	A0A6J1W9N5	Aldo-keto reductase AKR2E4-like	227	LOC113510498		oxidoreductase activity [GO:0016491]	Galleria mellonella	7	7	6	30.8	30.8	26.9	25.702	0	26.506	442810000	34	227	24.2541	24.0738	23.5128	23.8947	23.8024	24.086
0.213519	0.519244	A0A6J1W9T2	Endo-1,4-beta-xylanase C-like isoform X3	316	LOC113510634			Galleria mellonella	5	5	5	30.7	30.7	30.7	32.148	0	43.682	495380000	29	316	24.33	24.9934	24.6696	22.3635	24.6071	25.4646
0.642571	-1.22124	A0A6J1W9W1	fructose-bisphosphatase (EC 3.1.3.11) (D-fructose-1,6-bisphosphate 1-phosphohydrolase)	336	LOC113510666	fructose 1,6-bisphosphate metabolic process [GO:0030388]; fructose 6-phosphate metabolic process [GO:0006002]; fructose metabolic process [GO:0006000]; gluconeogenesis [GO:0006094]; sucrose biosynthetic process [GO:0005986]	fructose 1,6-bisphosphate 1-phosphatase activity [GO:0042132]; metal ion binding [GO:0046872]	Galleria mellonella	19	19	19	53.6	53.6	53.6	36.441	0	188.26	8799500000	158	336	26.2	28.2438	28.2305	29.7843	28.5372	28.0165
0.553368	-0.6834	A0A6J1WAG2	Lysozyme (EC 3.2.1.17) (1,4-beta-N-acetylmuramidase)	141	LOC113510919	defense response to bacterium [GO:0042742]; killing of cells of another organism [GO:0031640]	lysozyme activity [GO:0003796]	Galleria mellonella	7	6	6	48.9	48.9	48.9	16.146	0	102.08	573360000	37	141	23.7321	23.195	23.7182	23.197	24.7211	24.7774
0.960784	1.12372	A0A6J1WBD4	PI-actitoxin-Avd5a isoform X1	57	LOC113510924			Galleria mellonella	2	2	2	42.1	42.1	42.1	6.4344	0	57.598	2654700000	27	57	26.6835	27.6463	27.5261	27.0137	25.4528	26.0182
0.449667	0.670214	A0A6J1WAR2	Fibrohexamerin (25 kDa silk glycoprotein) (p25)	218	LOC113510933		structural molecule activity [GO:0005198]	Galleria mellonella	14	14	12	50.9	50.9	39	24.835	0	188.63	3890400000	89	218	26.3617	26.9941	27.018	26.0233	27.2134	25.1265
0.244146	-0.120299	A0A6J1WIQ8	Laminin subunit alpha-5-like isoform X6	429	LOC113511074		serine-type endopeptidase inhibitor activity [GO:0004867]	Galleria mellonella	7	7	7	24.5	24.5	24.5	46.978	0	155.05	3262800000	55	429	27.3994	27.3326	27.3716	27.103	27.6455	27.716
0.154132	-0.393929	A0A6J1WBF9	Phosphatidylethanolamine-binding protein 1-like	126	LOC113510957			Galleria mellonella	3	3	3	25.4	25.4	25.4	14.195	0	8.3356	252350000	20	126	21.2121	23.3328	24.4307	23.1012	23.5497	23.5065
1.01918	-0.650703	A0A6J1WC96	Beta-1,3-glucan-binding protein-like isoform X3	375	LOC113511574	carbohydrate metabolic process [GO:0005975]	hydrolase activity, hydrolyzing O-glycosyl compounds [GO:0004553]	Galleria mellonella	6	6	6	29.3	29.3	29.3	41.782	0	45.06	794000000	26	375	24.2869	25.0834	25.1166	25.269	25.7095	25.4604
0.685566	1.50439	A0A6J1WCF2	Alaserpin-like isoform X5	397	LOC113511617		serine-type endopeptidase inhibitor activity [GO:0004867]	Galleria mellonella	49	2	2	88.9	10.1	10.1	44.501	0	38.759	196260000	20	397	24.4671	23.9783	24.1685	23.6538	20.7246	23.7223
0.581851	-0.297213	A0A6J1WCK9	Cysteine proteinase B-like	103	LOC113511393			Galleria mellonella	9	9	9	61.2	61.2	61.2	12.011	0	323.31	108440000000	201	103	31.3039	31.2651	31.1218	31.246	31.3733	31.9632
0.559168	-0.241849	A0A6J1WD07	27 kDa hemolymph protein	236	LOC113511606			Galleria mellonella	25	25	25	73.7	73.7	73.7	25.649	0	323.31	878980000000	1422	236	34.161	34.607	34.5799	34.8297	34.4389	34.8049
0.453983	0.129335	A0A6J1WD23	Alaserpin-like isoform X7	396	LOC113511617		serine-type endopeptidase inhibitor activity [GO:0004867]	Galleria mellonella	51	51	4	93.7	93.7	14.6	44.125	0	323.31	454970000000	992	396	33.8226	33.6899	33.6135	33.6378	33.3727	33.7274
0.229624	0.733048	A0A6J1WD63	Fibroin light chain (Fib-L) (L-fibroin)	267	LOC113512007			Galleria mellonella	6	6	2	28.5	28.5	12	27.009	0	262.49	7346800000	49	267	27.5805	29.194	27.7598	26.5466	29.7129	26.0758
0.313244	-0.283848	A0A6J1WDH4	Hemicentin-1-like	1283	LOC113512043		hydrolase activity [GO:0016787]; metal ion binding [GO:0046872]; nucleic acid binding [GO:0003676]	Galleria mellonella	17	17	17	17.8	17.8	17.8	145.27	0	91.944	627600000	65	1283	23.9733	23.1133	23.4334	24.2362	23.8387	23.2966
0.335862	-0.11706	A0A6J1WDQ7	Carboxylic ester hydrolase (EC 3.1.1.-)	516	LOC113509325		carboxylic ester hydrolase activity [GO:0052689]	Galleria mellonella	32	29	27	65.1	60.9	59.5	58.492	0	323.31	3750200000	176	516	25.4443	25.7734	25.7193	25.7222	25.9554	25.6107
1.25583	-1.60803	A0A6J1WDS4	Pancreatic triacylglycerol lipase-like	336	LOC113512164	lipid catabolic process [GO:0016042]	lipase activity [GO:0016298]	Galleria mellonella	4	4	4	11.6	11.6	11.6	37.155	0	17.904	269790000	25	336	21.6756	22.0736	23.3408	23.3131	24.3501	24.2509
0.185792	-0.153306	A0A6J1WDY5	Uncharacterized protein LOC113512285	110	LOC113512285			Galleria mellonella	12	12	12	70.9	70.9	70.9	12.378	0	204.62	21111000000	260	110	29.4892	30.191	29.8191	30.1622	29.5096	30.2874
1.38978	-0.209813	A0A6J1WLI8	Protein yellow-like isoform X2	450	LOC113512533			Galleria mellonella	10	10	10	36.2	36.2	36.2	51.09	0	131.54	1424300000	69	450	25.2196	25.0946	25.1971	25.4445	25.2624	25.4338
0.0888487	-0.0808194	A0A6J1WET7	Serpin B8-like	442	LOC113512298		serine-type endopeptidase inhibitor activity [GO:0004867]	Galleria mellonella	8	8	8	23.5	23.5	23.5	50.525	0	63.787	307140000	39	442	24.4544	24.0893	24.0859	24.0428	24.8867	23.9425
0.257067	0.244943	A0A6J1WF64	Basic juvenile hormone-suppressible protein 1	752	LOC113509921		nutrient reservoir activity [GO:0045735]	Galleria mellonella	118	118	117	91.8	91.8	91.8	88.265	0	323.31	927790000000	4038	752	33.5062	32.6569	32.8273	32.774	33.2189	32.2626
0.178256	0.21464	A0A6J1WFB4	Uncharacterized protein LOC113512815	149	LOC113512815		odorant binding [GO:0005549]	Galleria mellonella	16	16	16	73.2	73.2	73.2	16.401	0	323.31	13892000000	159	149	27.704	28.6695	29.2112	28.4953	28.0808	28.3647
0.893239	-0.225384	A0A6J1WFH8	Modular serine protease-like	681	LOC113510109	proteolysis [GO:0006508]	serine-type endopeptidase activity [GO:0004252]	Galleria mellonella	9	9	8	33	33	30.2	74.588	0	134.81	805110000	40	681	24.975	25.1259	25.3141	25.3646	25.2508	25.4757
1.60382	-0.638826	A0A6J1WFM3	MD-2-related lipid-recognition protein-like	151	LOC113512908	sterol transport [GO:0015918]	sterol binding [GO:0032934]	Galleria mellonella	6	6	6	21.9	21.9	21.9	16.761	0	74.834	24669000000	64	151	29.9418	29.8307	29.6808	30.2734	30.3081	30.7882
0.0577607	0.0686054	A0A6J1WFP4	Uncharacterized protein LOC113512893 isoform X2	114	LOC113512893			Galleria mellonella	4	4	4	56.1	56.1	56.1	12.657	0	24.225	2588600000	36	114	27.4974	28.3963	28.092	28.5287	27.4663	27.7849
0.570277	-0.405776	A0A6J1WFP6	Uncharacterized protein LOC113509639 isoform X1	192	LOC113509639			Galleria mellonella	15	15	15	86.5	86.5	86.5	21.221	0	323.31	26956000000	170	192	29.8189	29.9468	29.3096	29.9283	29.7757	30.5887
0.134594	-0.0892143	A0A6J1WFT8	Uncharacterized protein LOC113510237	102	LOC113510237			Galleria mellonella	10	10	10	75.5	75.5	75.5	11.26	0	323.31	100240000000	144	102	32.2085	31.7353	32.5517	32.1361	32.3376	32.2895
0.928218	-0.687647	A0A6J1WFW1	Bile salt-activated lipase-like	548	LOC113510280			Galleria mellonella	25	25	18	56.9	56.9	42.3	62.412	0	290.26	5225300000	171	548	26.138	26.2241	25.5584	26.1982	27.153	26.6323
0.351521	-0.368889	A0A6J1WFX8	Purple acid phosphatase (EC 3.1.3.2)	433	LOC113512971		acid phosphatase activity [GO:0003993]; metal ion binding [GO:0046872]	Galleria mellonella	6	6	6	18.7	18.7	18.7	50.418	0	36.842	507940000	40	433	24.3796	23.6029	23.1781	23.594	24.4597	24.2136
0.475656	0.145729	A0A6J1WFY4	Peptidoglycan recognition protein-like	115	LOC113512706	innate immune response [GO:0045087]; peptidoglycan catabolic process [GO:0009253]	N-acetylmuramoyl-L-alanine amidase activity [GO:0008745]; zinc ion binding [GO:0008270]	Galleria mellonella	6	6	6	49.6	49.6	49.6	12.975	0	184.91	1703000000	55	115	25.947	26.1884	25.8857	25.672	25.9336	25.9784
0.734264	-0.793718	A0A6J1WFY8	Lysosomal aspartic protease	384	LOC113509730	proteolysis [GO:0006508]	aspartic-type endopeptidase activity [GO:0004190]	Galleria mellonella	10	10	10	38.5	38.5	38.5	41.3	0	142.56	995450000	76	384	24.9479	24.3913	23.7912	24.8898	25.8962	24.7257
0.0248782	-0.0288556	A0A6J3CBU5	Carboxylic ester hydrolase (EC 3.1.1.-)	493	LOC113510374		carboxylic ester hydrolase activity [GO:0052689]	Galleria mellonella	25	24	24	49.3	49.3	49.3	54.58	0	323.31	14580000000	230	493	28.417	28.4105	28.1425	28.9	28.5284	27.6281
0.131854	0.0974623	A0A6J1WG68	Uncharacterized protein LOC113510482	1316	LOC113510482		lipid transporter activity [GO:0005319]	Galleria mellonella	20	20	20	22.6	22.6	22.6	148.41	0	149.69	1391300000	114	1316	25.0605	24.63	24.3414	24.702	24.801	24.2364
0.0611704	-0.0272058	A0A6J1WG93	Uncharacterized protein LOC113513185	529	LOC113513185		odorant binding [GO:0005549]	Galleria mellonella	7	7	7	20	20	20	60.637	0	62.966	242930000	26	529	23.2308	23.5055	23.1583	23.2736	23.162	23.5407
2.98942	-0.957408	A0A6J1WGF3	Cofilin/actin-depolymerizing factor homolog	170	LOC113513260	actin filament depolymerization [GO:0030042]; regulation of cellular component biogenesis [GO:0044087]; regulation of cellular component organization [GO:0051128]	actin binding [GO:0003779]	Galleria mellonella	12	12	12	62.4	62.4	62.4	19.565	0	133.44	2469500000	82	170	25.6553	25.4184	25.6804	26.4977	26.4411	26.6875
0.195299	-0.318382	A0A6J1WGG5	Uncharacterized protein LOC113509994	183	LOC113509994	central nervous system formation [GO:0021556]; innate immune response [GO:0045087]	growth factor activity [GO:0008083]; Toll binding [GO:0005121]	Galleria mellonella	3	3	3	26.8	26.8	26.8	20.617	0	25.026	249060000	19	183	22.7236	24.2331	24.746	24.2008	23.9635	24.4936
1.95742	-0.778173	A0A6J1WGI3	Uncharacterized protein LOC113513308	125	LOC113513308			Galleria mellonella	3	3	3	18.4	18.4	18.4	14.362	0	28.155	3987400000	42	125	27.1411	27.3053	27.1434	27.6675	28.0234	28.2334
1.19157	-1.09818	A0A6J1WGM6	MD-2-related lipid-recognition protein-like	160	LOC113512953			Galleria mellonella	9	9	9	43.8	43.8	43.8	18.504	0	130.78	1547900000	71	160	24.3242	23.7661	23.9252	24.4266	25.0716	25.8118
0.987743	-3.12783	A0A6J1WGS4	Dihydrolipoyllysine-residue succinyltransferase component of 2-oxoglutarate dehydrogenase complex, mitochondrial (EC 2.3.1.61) (2-oxoglutarate dehydrogenase complex component E2) (E2K)	465	LOC113510140	L-lysine catabolic process to acetyl-CoA via saccharopine [GO:0033512]; tricarboxylic acid cycle [GO:0006099]	dihydrolipoyllysine-residue succinyltransferase activity [GO:0004149]	Galleria mellonella	13	13	13	32.9	32.9	32.9	50.149	0	97.071	1138100000	53	465	20.6655	25.3919	24.5285	27.0584	26.8517	26.0593
0.0173481	-0.0140699	A0A6J1WGW6	Venom protease-like	397	LOC113513548	proteolysis [GO:0006508]	serine-type endopeptidase activity [GO:0004252]	Galleria mellonella	11	11	11	43.1	43.1	43.1	43.044	0	104.1	737180000	59	397	23.8252	24.2954	24.6394	24.3713	24.0094	24.4216
0.732211	-0.49377	A0A6J1WH11	Carboxylic ester hydrolase (EC 3.1.1.-)	544	LOC113510281		carboxylic ester hydrolase activity [GO:0052689]	Galleria mellonella	12	5	5	26.5	11.8	11.8	62.084	0	21.689	285960000	23	544	24.208	23.2873	23.3884	24.0454	24.3244	23.9952
0.853265	1.8324	A0A6J1WH76	PI-actitoxin-Avd5a-like	62	LOC113510922			Galleria mellonella	1	1	1	22.6	22.6	22.6	6.7529	0	41.015	325090000	14	62	23.3178	25.2286	26.4337	22.4145	23.8515	23.2169
0.213964	-0.183073	A0A6J1WH91	Uncharacterized protein LOC113513777	79	LOC113513777			Galleria mellonella	2	2	2	50.6	50.6	50.6	8.4279	0	10.432	962600000	23	79	25.4131	26.3781	25.8236	25.751	26.0406	26.3724
0.0150707	0.0174688	A0A6J1WHB6	Beta-1,3-glucan-binding protein-like	191	LOC113513817		carbohydrate binding [GO:0030246]	Galleria mellonella	5	4	4	33	33	33	21.529	0	114.33	1080900000	37	191	24.756	25.8427	25.8221	25.2283	25.4396	25.7005
2.27505	-1.01631	A0A6J1WHD9	GILT-like protein 1	137	LOC113510513		oxidoreductase activity, acting on a sulfur group of donors, disulfide as acceptor [GO:0016671]	Galleria mellonella	10	10	10	66.4	66.4	66.4	15.248	0	153.73	3677100000	63	137	26.2309	26.306	25.9753	26.9639	27.112	27.4852
0.410886	-0.299243	A0A6J1WHG0	Cathepsin B	339	LOC113510551	proteolysis [GO:0006508]	cysteine-type endopeptidase activity [GO:0004197]	Galleria mellonella	17	17	17	51	51	51	37.423	0	145.44	2286000000	113	339	25.9133	25.7626	25.3601	25.4545	26.2353	26.2438
0.575108	0.557865	A0A6J1WHS7	Fibrohexamerin	138	LOC113513641		structural molecule activity [GO:0005198]	Galleria mellonella	5	3	3	46.4	27.5	27.5	15.703	0	260.45	1376800000	44	138	25.6469	25.782	25.7623	24.9269	26.0087	24.582
0.380064	-0.136677	A0A6J1WIP1	27 kDa hemolymph protein-like	235	LOC113511560			Galleria mellonella	12	12	12	66.4	66.4	66.4	26.635	0	323.31	4082800000	81	235	27.0884	27.2329	27.1437	27.1921	27.5775	27.1054
0.729008	-0.22245	A0A6J3BXK8	Uncharacterized protein LOC113511096 isoform X2	344	LOC113511096		oxidoreductase activity [GO:0016491]; RNA binding [GO:0003723]; zinc ion binding [GO:0008270]	Galleria mellonella	15	15	15	54.7	54.7	54.7	37.804	0	170.59	859970000	84	344	24.1132	24.299	23.9607	24.4142	24.1504	24.4757
0.160932	-1.02285	A0A6J1WJ15	Cecropin-like	65	LOC113514266	antibacterial humoral response [GO:0019731]; defense response to Gram-positive bacterium [GO:0050830]; innate immune response [GO:0045087]		Galleria mellonella	3	3	3	40	40	40	6.9773	0	9.4569	2422400000	18	65	21.6814	29.4559	27.884	27.8032	26.9183	27.3684
0.298369	-0.28933	A0A6J1WJG7	Uncharacterized protein LOC113514762	107	LOC113514762		polyamine oxidase activity [GO:0046592]	Galleria mellonella	4	4	4	35.5	35.5	35.5	12.345	0	13.967	1142800000	25	107	26.8609	26.4918	26.6428	27.5619	26.2588	27.0427
0.550501	-0.31584	A0A6J1WK19	Beta-galactosidase-like	153	LOC113514751	carbohydrate metabolic process [GO:0005975]	hydrolase activity, hydrolyzing O-glycosyl compounds [GO:0004553]	Galleria mellonella	6	6	6	55.6	55.6	55.6	17.674	0	113.01	2090400000	55	153	25.4586	25.897	25.2177	25.5264	26.0289	25.9654
0.146389	-0.154471	A0A6J1WK99	Fructose-bisphosphate aldolase (EC 4.1.2.13)	245	LOC113515179	glycolytic process [GO:0006096]	fructose-bisphosphate aldolase activity [GO:0004332]	Galleria mellonella	6	6	6	39.2	39.2	39.2	26.425	0	29	148680000	26	245	22.6015	22.3418	22.6863	23.4512	22.2609	22.3809
0.13351	-0.111627	A0A6J1WKA6	N-acetylglucosamine-6-sulfatase-like	492	LOC113515196	glycosaminoglycan metabolic process [GO:0030203]	glycosaminoglycan binding [GO:0005539]; N-acetylglucosamine-6-sulfatase activity [GO:0008449]	Galleria mellonella	9	9	9	29.7	29.7	29.7	56.308	0	44.37	723620000	50	492	24.3677	24.4507	24.1025	23.8542	24.5886	24.8129
0.83372	-0.307234	A0A6J1WKK0	Aminopeptidase N-like isoform X2	1068	LOC113515350	peptide catabolic process [GO:0043171]; proteolysis [GO:0006508]	metalloaminopeptidase activity [GO:0070006]; peptide binding [GO:0042277]; zinc ion binding [GO:0008270]	Galleria mellonella	8	8	8	8.9	8.9	8.9	121.75	0	25.393	183940000	31	1068	23.5728	23.2761	23.1568	23.4679	23.5923	23.8672
0.284589	-2.29508	A0A6J1WKN9	Protein unc-45 homolog B	938	LOC113515059	cell differentiation [GO:0030154]; chaperone-mediated protein folding [GO:0061077]; muscle organ development [GO:0007517]	Hsp90 protein binding [GO:0051879]	Galleria mellonella	2	2	2	3	3	3	105.65	0	5.8251	19811000000	25	938	31.4206	21.8083	31.4858	31.5035	29.9345	30.1619
1.57501	-2.01275	A0A6J1WKR0	Malate dehydrogenase (EC 1.1.1.37)	331	LOC113512300	malate metabolic process [GO:0006108]; tricarboxylic acid cycle [GO:0006099]	L-malate dehydrogenase (NAD+) activity [GO:0030060]	Galleria mellonella	9	9	9	37.2	37.2	37.2	35.511	0	69.564	354790000	40	331	21.6773	23.4266	21.7522	24.5726	24.1688	24.1531
0.676029	-1.60623	A0A6J1WLC5	Pyruvate kinase (EC 2.7.1.40)	534	LOC113515519		ATP binding [GO:0005524]; kinase activity [GO:0016301]; magnesium ion binding [GO:0000287]; potassium ion binding [GO:0030955]; pyruvate kinase activity [GO:0004743]	Galleria mellonella	23	23	23	67.4	67.4	67.4	57.476	0	190.37	1168300000	89	534	22.3813	24.566	24.5503	27.0236	24.8194	24.4733
0.128333	-0.177096	A0A6J1WLM8	Serine protease gd-like	445	LOC113515498	proteolysis [GO:0006508]	serine-type endopeptidase activity [GO:0004252]	Galleria mellonella	9	9	9	31.5	31.5	31.5	49.869	0	213.4	602930000	52	445	24.7059	23.7903	23.9179	23.8135	25.1443	23.9875
0.352646	0.0934874	A0A6J1WLT6	Selenoprotein M	109	LOC113515734		oxidoreductase activity [GO:0016491]	Galleria mellonella	7	7	7	60.6	60.6	60.6	12.278	0	35.315	6817300000	43	109	29.248	29.2677	29.3621	29.2045	29.0157	29.3772
1.79125	-3.89446	A0A6J1WLU1	Uncharacterized protein LOC113515816	284	LOC113515816			Galleria mellonella	9	9	9	41.9	41.9	41.9	32.282	0	31.462	1730800000	36	284	22.1541	21.4893	24.5049	26.1081	26.4764	27.2473
0.282354	-0.312229	A0A6J1WLV3	3-ketoacyl-CoA thiolase, mitochondrial-like	396	LOC113515766	fatty acid beta-oxidation [GO:0006635]	acetyl-CoA C-acetyltransferase activity [GO:0003985]	Galleria mellonella	6	6	6	29	29	29	41.147	0	27.754	119840000	24	396	21.4822	22.8955	22.6969	22.6649	22.5741	22.7722
1.50688	-2.05459	A0A6J1WMA8	arginine kinase (EC 2.7.3.3)	355	LOC113515798	phosphocreatine biosynthetic process [GO:0046314]	arginine kinase activity [GO:0004054]; ATP binding [GO:0005524]; creatine kinase activity [GO:0004111]	Galleria mellonella	31	31	31	72.7	72.7	72.7	39.931	0	323.31	7289100000	182	355	26.8379	24.7104	25.5797	27.5312	27.7908	27.9697
0.394334	-0.516123	A0A6J1WMG2	Uncharacterized protein LOC113512895	108	LOC113512895			Galleria mellonella	3	3	3	27.8	27.8	27.8	11.934	0	23.946	1642900000	28	108	26.3472	27.3783	26.2674	27.962	27.0629	26.5164
0.365481	0.565323	A0A6J1WMG8	Basic juvenile hormone-suppressible protein 2-like	754	LOC113516016		nutrient reservoir activity [GO:0045735]	Galleria mellonella	52	51	51	63.3	62.3	62.3	88.485	0	323.31	17884000000	359	754	29.0698	27.7283	28.0877	27.6583	28.6414	26.8902
0.347178	-0.136981	A0A6J1WMH8	CLIP domain-containing serine protease (EC 3.4.21.-)	381	LOC113512639	proteolysis [GO:0006508]	serine-type endopeptidase activity [GO:0004252]	Galleria mellonella	11	11	11	36.7	36.7	36.7	42.212	0	92.198	1188800000	74	381	24.5039	24.9841	24.6671	24.8992	24.9722	24.6947
0.310928	-0.131982	A0A6J1WMI2	Glyceraldehyde-3-phosphate dehydrogenase (EC 1.2.1.12)	332	LOC113516031	glucose metabolic process [GO:0006006]; glycolytic process [GO:0006096]	glyceraldehyde-3-phosphate dehydrogenase (NAD+) (phosphorylating) activity [GO:0004365]; NAD binding [GO:0051287]; NADP binding [GO:0050661]	Galleria mellonella	15	15	10	72.3	72.3	50.3	35.449	0	323.31	6229600000	110	332	27.2457	27.6699	27.5592	27.8278	27.6236	27.4194
0.218539	-0.142368	A0A6J1WMJ4	Uncharacterized protein LOC113515934	158	LOC113515934	regulation of synaptic transmission, cholinergic [GO:0032222]; sleep [GO:0030431]		Galleria mellonella	4	4	4	39.9	39.9	39.9	17.129	0	144.36	4284700000	57	158	27.5289	28.2114	27.788	27.8898	27.773	28.2926
1.7057	-1.06338	A0A6J1WMP1	Uncharacterized protein LOC113516087	379	LOC113516087	anatomical structure morphogenesis [GO:0009653]		Galleria mellonella	9	9	9	27.2	27.2	27.2	41.584	0	29.572	593680000	31	379	22.9724	23.4176	23.1765	23.7938	24.3023	24.6605
0.341816	-1.42555	A0A6J1WMY1	Uncharacterized protein LOC113512844	109	LOC113512844			Galleria mellonella	3	3	3	69.7	69.7	69.7	12.009	0	35.764	662880000	26	109	20.7613	26.3421	25.3325	25.9157	25.3606	25.4363
0.730187	-0.170518	A0A6J1WMY8	Protein/nucleic acid deglycase DJ-1-like isoform X2	116	LOC113513136	glycolate biosynthetic process [GO:0046295]; glyoxal metabolic process [GO:1903189]; response to oxidative stress [GO:0006979]		Galleria mellonella	8	8	8	81	81	81	12.038	0	213.44	1111900000	55	116	25.4416	25.6611	25.6297	25.8355	25.5839	25.8247
0.206575	-0.144165	A0A6J1WN20	Acidic juvenile hormone-suppressible protein 1	706	LOC113516266		nutrient reservoir activity [GO:0045735]	Galleria mellonella	56	56	56	77.3	77.3	77.3	81.58	0	323.31	400130000000	1490	706	32.9562	32.2464	32.4131	32.6116	32.9956	32.441
0.86413	-0.654833	A0A6J1WNB0	SPARC	125	LOC113516356		calcium ion binding [GO:0005509]; collagen binding [GO:0005518]; extracellular matrix binding [GO:0050840]	Galleria mellonella	9	9	9	67.2	67.2	67.2	15.329	0	50.487	764070000	35	125	24.2389	23.6041	23.6092	23.9087	24.7186	24.7894
0.129214	0.154442	A0A6J1WNC9	Apolipophorin-3	186	LOC113516387	lipid transport [GO:0006869]	lipid binding [GO:0008289]	Galleria mellonella	34	34	5	88.2	88.2	13.4	20.453	0	323.31	1209100000000	1825	186	34.4162	35.2026	34.8747	35.0822	33.9277	35.0202
0.614054	-1.4687	A0A6J1WNG5	Aminoacylase-1-like	103	LOC113513404		aminoacylase activity [GO:0004046]; metal ion binding [GO:0046872]	Galleria mellonella	5	5	5	62.1	62.1	62.1	11.73	0	43.787	465120000	28	103	21.4406	24.3441	24.7737	24.5551	25.3808	25.0288
0.68056	0.29884	A0A6J1WNJ3	Uncharacterized protein LOC113516465	234	LOC113516465			Galleria mellonella	13	13	13	47.9	47.9	47.9	26.452	0	234.23	7326300000	101	234	28.0322	28.2474	28.6663	27.8819	28.128	28.0395
0.397992	-0.266511	A0A6J1WNS9	Uncharacterized protein LOC113516393	99	LOC113516393	response to other organism [GO:0051707]		Galleria mellonella	7	7	7	67.7	67.7	67.7	11.091	0	323.31	17876000000	89	99	29.1399	29.7729	29.5474	29.4174	29.6907	30.1516
0.234721	-0.166906	A0A6J1WVQ2	Uncharacterized protein LOC113516635 isoform X2	181	LOC113516635	NADH dehydrogenase complex assembly [GO:0010257]	unfolded protein binding [GO:0051082]	Galleria mellonella	13	13	13	59.7	59.7	59.7	20.737	0	271.14	2452900000	99	181	25.9283	25.8534	25.6015	25.4638	26.0709	26.3491
0.0770986	0.0327676	A0A6J1WPB8	Peptidoglycan recognition protein-like	87	LOC113513981	innate immune response [GO:0045087]; peptidoglycan catabolic process [GO:0009253]	N-acetylmuramoyl-L-alanine amidase activity [GO:0008745]; zinc ion binding [GO:0008270]	Galleria mellonella	3	3	3	41.4	41.4	41.4	9.9833	0	149.04	11021000000	55	87	29.2212	29.4846	29.3653	29.4127	29.4895	29.0706
0.847169	-0.21697	A0A6J1WPI3	Inducible serine protease inhibitor 2	60	LOC113513661		serine-type endopeptidase inhibitor activity [GO:0004867]	Galleria mellonella	6	6	3	80	80	43.3	6.7116	0	103.61	76052000000	101	60	31.5237	31.679	31.2723	31.6881	31.7223	31.7154
0.0790885	-0.0968088	A0A6J1WPQ2	Possible lysine-specific histone demethylase 1-like	485	LOC113513793		polyamine oxidase activity [GO:0046592]	Galleria mellonella	6	5	5	19.6	16.5	16.5	54.28	0	60.941	1775200000	20	485	27.1542	26.849	26.9816	27.7369	26.2967	27.2416
0.395422	-0.181733	A0A6J1WQ96	Phenoloxidase-activating factor 2	397	LOC113517143	proteolysis [GO:0006508]	serine-type endopeptidase activity [GO:0004252]	Galleria mellonella	24	24	24	48.1	48.1	48.1	43.381	0	323.31	7580100000	195	397	27.3367	27.1169	27.0616	27.063	27.3294	27.668
0.140004	0.0387446	A0A6J1WQE8	Protein unzipped	455	LOC113517036			Galleria mellonella	3	3	3	9.7	9.7	9.7	50.531	0	29.476	211550000	22	455	23.8727	23.6829	23.5369	23.6777	23.5958	23.7028
0.47147	-0.661331	A0A6J1WQI3	Gloverin-like	185	LOC113517245			Galleria mellonella	12	12	12	61.6	61.6	61.6	20.614	0	323.31	23881000000	139	185	27.7492	29.7714	28.8282	29.7705	29.3473	29.215
0.996455	1.48053	A0A6J1WR81	Digestive cysteine proteinase 2-like	546	LOC113517518	proteolysis [GO:0006508]	cysteine-type peptidase activity [GO:0008234]	Galleria mellonella	8	8	8	22	22	22	62.155	0	144.49	471300000	36	546	25.4874	23.2322	25.0358	23.0298	23.3117	22.9723
0.341413	0.230897	A0A6J1WRD5	Venom carboxylesterase-6-like	324	LOC113514898			Galleria mellonella	14	13	13	54.6	52.5	52.5	36.847	0	188.22	6894000000	119	324	26.8301	27.1239	27.5266	27.3167	26.7273	26.7439
0.724598	0.231883	A0A6J1WRF1	Uncharacterized protein LOC113514606	157	LOC113514606			Galleria mellonella	8	8	8	35.7	35.7	35.7	18.357	0	53.255	45180000000	157	157	30.6881	30.7554	30.3367	30.2527	30.4861	30.3458
0.541806	0.270334	A0A6J1WRM0	Sushi, nidogen and EGF-like domain-containing protein 1	148	LOC113514722			Galleria mellonella	7	7	7	48	48	48	16.088	0	97.196	5079600000	58	148	28.5504	27.8934	28.2	28.0313	28.0795	27.722
0.613843	-0.587317	A0A6J1WSB4	Lysozyme (EC 3.2.1.17) (1,4-beta-N-acetylmuramidase)	141	LOC113515290	defense response to bacterium [GO:0042742]; killing of cells of another organism [GO:0031640]	lysozyme activity [GO:0003796]	Galleria mellonella	14	14	13	80.2	80.2	80.2	14.027	0	323.31	36247000000	207	121	28.6974	29.4848	30.1337	29.86	29.9844	30.2334
0.0299668	-0.00772603	A0A6J1WSG1	Poly(U)-specific endoribonuclease homolog	349	LOC113518102		lyase activity [GO:0016829]; metal ion binding [GO:0046872]; RNA binding [GO:0003723]; RNA endonuclease activity [GO:0004521]	Galleria mellonella	19	19	19	69.6	69.6	69.6	39.387	0	323.31	6217900000	132	349	27.004	26.9718	26.8682	27.1067	26.9016	26.8589
0.568978	-0.193083	A0A6J1WSG2	tyrosinase (EC 1.14.18.1)	692	LOC113515116	melanin metabolic process [GO:0006582]	metal ion binding [GO:0046872]; tyrosinase activity [GO:0004503]	Galleria mellonella	69	69	6	93.1	93.1	12.6	79.806	0	323.31	117500000000	904	692	30.299	30.0005	30.2607	30.4363	30.5503	30.1528
0.570821	-0.225765	A0A6J1WSV4	Alpha carbonic anhydrase 8-like	158	LOC113518173			Galleria mellonella	5	5	5	38.6	38.6	38.6	16.24	0	165.12	24311000000	69	158	29.9847	30.4038	30.1774	30.3875	30.208	30.6475
1.02652	0.375966	A0A6J1WSZ8	WAP four-disulfide core domain protein 2-like	127	LOC113515502	antibacterial humoral response [GO:0019731]; innate immune response [GO:0045087]	serine-type endopeptidase inhibitor activity [GO:0004867]	Galleria mellonella	5	5	5	41.7	41.7	41.7	13.703	0	84.621	3712300000	43	127	28.2575	28.3149	28.0614	28.1248	27.6001	27.781
0.511878	-0.225101	A0A6J1WT18	Ommochrome-binding protein-like	268	LOC113515377			Galleria mellonella	15	15	15	48.9	48.9	48.9	30.308	0	278.36	18690000000	147	268	28.8915	29.0151	28.4383	28.8767	29.1524	28.9912
0.756219	-0.229951	A0A6J1WT50	Poly(U)-specific endoribonuclease homolog	533	LOC113518153		lyase activity [GO:0016829]; metal ion binding [GO:0046872]; RNA binding [GO:0003723]; RNA endonuclease activity [GO:0004521]	Galleria mellonella	14	14	14	32.6	32.6	32.6	59.651	0	99.484	1201500000	92	533	24.3275	24.6693	24.661	24.623	24.9015	24.8231
1.43751	0.491721	A0A6J1WTH3	Peptidoglycan recognition protein	117	LOC113515510	innate immune response [GO:0045087]; peptidoglycan catabolic process [GO:0009253]	N-acetylmuramoyl-L-alanine amidase activity [GO:0008745]; zinc ion binding [GO:0008270]	Galleria mellonella	10	8	8	79.5	61.5	61.5	13.155	0	155.29	5069800000	68	117	28.5859	28.5748	28.7458	28.3654	28.2058	27.8601
1.36004	2.37631	A0A6J1WTK1	Uncharacterized protein LOC113518265	130	LOC113518265			Galleria mellonella	7	7	7	77.7	77.7	77.7	14.714	0	71.447	5482100000	59	130	28.841	28.5967	30.51	28.0353	26.5126	26.2708
2.61269	0.265771	A0A6J1WTU8	Alpha-crystallin A chain	219	LOC113515858	protein refolding [GO:0042026]; response to heat [GO:0009408]	unfolded protein binding [GO:0051082]	Galleria mellonella	8	8	8	29.7	29.7	29.7	24.239	0	42.185	931710000	47	219	25.184	25.1257	25.0594	24.8346	24.886	24.8512
0.22716	-0.627693	A0A6J1WTZ5	Homeobox protein 2-like	728	LOC113518616		DNA binding [GO:0003677]	Galleria mellonella	9	9	9	12.5	12.5	12.5	80.6	0	71.83	410010000	33	728	21.3561	24.2692	24.8353	24.155	24.2397	23.949
0.360591	-1.03582	A0A6J1WU81	Cytochrome c	108	LOC113515993		electron transfer activity [GO:0009055]; heme binding [GO:0020037]; metal ion binding [GO:0046872]	Galleria mellonella	8	8	8	53.7	53.7	53.7	11.753	0	40.14	311830000	20	108	22.3206	23.8706	25.0213	26.4915	23.4114	24.417
1.67471	-1.22579	A0A6J1WUA3	Zonadhesin-like	418	LOC113516017			Galleria mellonella	6	6	6	20.6	20.6	20.6	46.153	0	26.697	541860000	33	418	23.6838	24.3855	24.107	24.9391	25.1138	25.8007
0.739821	-1.86924	A0A6J1WUC5	Glyceraldehyde-3-phosphate dehydrogenase (EC 1.2.1.12)	332	LOC113516033	glucose metabolic process [GO:0006006]; glycolytic process [GO:0006096]	glyceraldehyde-3-phosphate dehydrogenase (NAD+) (phosphorylating) activity [GO:0004365]; NAD binding [GO:0051287]; NADP binding [GO:0050661]	Galleria mellonella	13	8	8	51.8	29.8	29.8	35.599	0	72.398	476980000	30	332	21.0851	24.4056	24.5039	25.5345	25.4317	24.6361
0.31495	-0.124791	A0A6J1WUI1	Uncharacterized protein LOC113515954	118	LOC113515954			Galleria mellonella	10	10	10	39	39	39	13.291	0	265.86	12852000000	131	118	29.1653	29.5164	29.1173	29.4031	29.2085	29.5618
0.27029	-0.277358	A0A6J1X1P9	Malic enzyme	632	LOC113518815	malate metabolic process [GO:0006108]; pyruvate metabolic process [GO:0006090]	malate dehydrogenase (decarboxylating) (NADP+) activity [GO:0004473]; metal ion binding [GO:0046872]; NAD binding [GO:0051287]	Galleria mellonella	38	38	38	65.5	65.5	65.5	69.31	0	323.31	11045000000	307	632	27.4357	27.3477	27.1033	26.7776	28.0192	27.922
0.532618	0.616758	A0A6J1WUP5	Serine protease inhibitor dipetalogastin-like	219	LOC113516003		serine-type endopeptidase inhibitor activity [GO:0004867]	Galleria mellonella	13	13	13	76.3	76.3	76.3	23.781	0	323.31	53176000000	242	219	30.4965	31.345	31.7628	31.1876	30.5867	29.9796
0.765668	0.4192	A0A6J1WUV5	Peroxidase-like isoform X3	764	LOC113518960	response to oxidative stress [GO:0006979]	heme binding [GO:0020037]; peroxidase activity [GO:0004601]	Galleria mellonella	14	14	14	24.7	24.7	24.7	85.981	0	62.497	309350000	44	764	23.2915	23.0454	23.5929	22.9702	22.5185	23.1835
0.538114	-0.853928	A0A6J1WUX9	Uncharacterized protein LOC113518918	149	LOC113518918			Galleria mellonella	4	4	4	32.2	32.2	32.2	16.917	0	29.242	268470000	20	149	24.1377	21.8303	23.4659	23.9564	23.7719	24.2673
0.303342	-0.208075	A0A6J1WUY6	Scolexin B-like	288	LOC113518766	proteolysis [GO:0006508]	serine-type endopeptidase activity [GO:0004252]	Galleria mellonella	17	17	17	54.9	54.9	54.9	31.555	0	323.31	17332000000	165	288	28.4657	28.1681	28.6278	28.5856	29.0719	28.2283
0.1844	-0.151364	A0A6J1WV02	Uncharacterized protein LOC113518941	113	LOC113518941			Galleria mellonella	5	5	5	46.9	46.9	46.9	12.948	0	15.163	227860000	30	113	22.9727	23.4069	23.3412	23.3335	23.9073	22.9342
0.0441792	0.0440413	A0A6J1WV80	Carboxylesterase 5A isoform X1	679	LOC113518862			Galleria mellonella	50	50	50	69.2	69.2	69.2	74.213	0	323.31	21374000000	444	679	28.1078	27.6229	27.3727	27.1452	28.0189	27.8072
0.210457	0.396148	A0A6J1WVA0	ATPase H(+)-transporting accessory protein 2	347	LOC113518887	positive regulation of Wnt signaling pathway [GO:0030177]	signaling receptor activity [GO:0038023]	Galleria mellonella	6	6	6	23.9	23.9	23.9	38.793	0	57.505	149090000	23	347	22.8347	22.4765	22.9592	20.9346	23.1659	22.9815
0.460294	0.305167	A0A6J1WVA9	Arylphorin subunit alpha-like	699	LOC113516215		nutrient reservoir activity [GO:0045735]	Galleria mellonella	59	53	53	70.5	67	67	83.653	0	323.31	154710000000	842	699	31.5711	30.9138	31.1358	31.1204	31.1058	30.479
0.0581652	-0.0496985	A0A6J1WVC7	Uncharacterized protein LOC113516466	231	LOC113516466			Galleria mellonella	10	10	10	38.1	38.1	38.1	27.334	0	136.07	2393600000	72	231	26.343	25.7122	26.5515	26.0273	26.547	26.1816
0.824508	0.36009	A0A6J1WVD2	Carboxylesterase 1E	809	LOC113516263			Galleria mellonella	6	6	6	4.8	4.8	4.8	90.937	0	28.123	403680000	30	809	24.2606	24.5042	24.7362	24.3163	24.2597	23.8447
0.356784	-0.644796	A0A6J1WVF8	Lipid storage droplets surface-binding protein 1 isoform X1	381	LOC113518962	lipid storage [GO:0019915]; positive regulation of sequestering of triglyceride [GO:0010890]		Galleria mellonella	12	12	12	44.1	44.1	44.1	41.393	0	50.921	316680000	36	381	22.4195	24.1739	22.5471	24.0046	24.3525	22.7177
0.433129	0.38615	A0A6J1WVR2	Nuclear pore complex protein Nup98-Nup96-like	195	LOC113519176			Galleria mellonella	9	9	9	63.1	63.1	63.1	22.782	0	99.047	1012300000	60	195	25.1759	24.7322	25.6281	25.218	24.8971	24.2627
0.947906	-0.867391	A0A6J1WW74	Profilin	126	LOC113516633	sequestering of actin monomers [GO:0042989]	actin monomer binding [GO:0003785]	Galleria mellonella	6	6	6	65.1	65.1	65.1	13.718	0	78.647	495540000	41	126	23.6394	22.5901	23.1177	23.457	23.9872	24.5052
0.0414846	0.0364469	A0A6J1WW99	Aldo-keto reductase AKR2E4-like	69	LOC113519501		oxidoreductase activity [GO:0016491]	Galleria mellonella	6	6	6	50.7	50.7	50.7	8.3485	0	136.86	766970000	36	69	25.1405	25.2096	24.3915	25.002	24.5894	25.0409
0.233797	-0.165372	A0A6J1WWI8	NPC intracellular cholesterol transporter 2	156	LOC113519736	sterol transport [GO:0015918]	sterol binding [GO:0032934]	Galleria mellonella	11	11	11	75	75	75	17.144	0	192.52	1627400000	73	156	24.5284	25.2742	25.3883	25.1468	25.1787	25.3615
0.181202	-0.208935	A0A6J1WWK0	Uncharacterized protein LOC113519566	203	LOC113519566			Galleria mellonella	3	3	3	10.3	10.3	10.3	21.826	0	9.5867	112210000	14	203	21.8941	22.8003	21.8529	21.9039	22.971	22.2992
0.0173018	-0.00689888	A0A6J1X3N4	CLIP domain-containing serine protease (EC 3.4.21.-)	368	LOC113519642	proteolysis [GO:0006508]	serine-type endopeptidase activity [GO:0004252]	Galleria mellonella	11	11	11	47.6	47.6	47.6	40.025	0	138.87	1868100000	93	368	25.948	26.0784	26.3685	26.1258	26.0666	26.2232
0.678576	1.55849	A0A6J1WWQ1	Uncharacterized protein LOC113519625	139	LOC113519625			Galleria mellonella	4	4	4	41.7	41.7	41.7	15.577	0	15.844	426000000	23	139	25.4715	25.61	25.9537	25.2005	22.0533	25.106
0.493333	1.04081	A0A6J3C043	Myosin heavy chain, muscle isoform X43	1948	LOC113519944	muscle contraction [GO:0006936]; sarcomere organization [GO:0045214]	actin filament binding [GO:0051015]; ATP binding [GO:0005524]; microfilament motor activity [GO:0000146]	Galleria mellonella	6	6	6	4.3	4.3	4.3	222.68	0	28.833	230390000	25	1948	24.176	23.9849	24.7186	21.5859	23.5278	24.6433
1.1779	-1.22929	A0A6J1WXC9	aldehyde dehydrogenase (NAD(+)) (EC 1.2.1.3)	536	LOC113517218		aldehyde dehydrogenase (NAD+) activity [GO:0004029]	Galleria mellonella	7	7	7	21.1	21.1	21.1	57.6	0	41.383	643510000	37	536	22.841	24.4451	24.042	25.108	24.8198	25.0882
2.21979	-0.365608	A0A6J1WXJ4	Isocitrate dehydrogenase [NADP] (EC 1.1.1.42)	392	LOC113517270	glyoxylate cycle [GO:0006097]; isocitrate metabolic process [GO:0006102]; NADP metabolic process [GO:0006739]; tricarboxylic acid cycle [GO:0006099]	isocitrate dehydrogenase (NADP+) activity [GO:0004450]; magnesium ion binding [GO:0000287]; NAD binding [GO:0051287]	Galleria mellonella	21	21	21	56.9	56.9	56.9	44.632	0	212.97	2228700000	123	392	25.4778	25.4896	25.6566	25.8333	25.9555	25.932
0.753063	-0.470188	A0A6J1WY22	Uncharacterized protein LOC113517293	111	LOC113517293			Galleria mellonella	6	6	6	55.9	55.9	55.9	12.525	0	263.24	2512200000	37	111	26.8088	27.6364	26.7907	27.6591	27.4276	27.5598
0.353691	-0.129565	A0A6J1WY30	Carboxypeptidase Q (Plasma glutamate carboxypeptidase)	476	LOC113520153	peptide catabolic process [GO:0043171]; proteolysis [GO:0006508]	carboxypeptidase activity [GO:0004180]; metallodipeptidase activity [GO:0070573]	Galleria mellonella	7	7	7	15.1	15.1	15.1	52.479	0	90.115	931670000	32	476	25.8485	25.613	25.7341	25.5902	25.9731	26.0209
1.55914	-0.597708	A0A6J1WY39	Lymphocyte antigen 75-like	305	LOC113517478		carbohydrate binding [GO:0030246]	Galleria mellonella	4	4	4	17	17	17	34.886	0	70.171	136910000	26	305	23.0225	22.6717	23.2003	23.6323	23.6596	23.3957
1.85528	-0.407633	A0A6J1WYK7	Putative hydroxypyruvate isomerase (EC 5.3.1.22)	276	LOC113520364	glyoxylate metabolic process [GO:0046487]	hydroxypyruvate isomerase activity [GO:0008903]	Galleria mellonella	19	19	19	74.6	74.6	74.6	31.085	0	131.08	4415900000	134	276	26.2887	26.189	26.4568	26.8159	26.6139	26.7277
0.339185	-0.26868	A0A6J1WYQ5	Carboxypeptidase N subunit 2	671	LOC113517648	cell development [GO:0048468]	carboxypeptidase activity [GO:0004180]	Galleria mellonella	22	22	22	44	44	44	75.195	0	143.94	1084200000	92	671	25.0401	25.0671	24.4656	24.6024	25.4055	25.371
0.340893	-0.20372	A0A6J1WYW8	CAD protein isoform X2	2641	LOC113517594	'de novo' pyrimidine nucleobase biosynthetic process [GO:0006207]; 'de novo' UMP biosynthetic process [GO:0044205]; glutamine metabolic process [GO:0006541]; L-arginine biosynthetic process [GO:0006526]	amino acid binding [GO:0016597]; aspartate carbamoyltransferase activity [GO:0004070]; ATP binding [GO:0005524]; carbamoyl-phosphate synthase (glutamine-hydrolyzing) activity [GO:0004088]; dihydroorotase activity [GO:0004151]; metal ion binding [GO:0046872]	Galleria mellonella	10	10	10	6.1	6.1	6.1	294.1	0	92.172	2593200000	69	2641	25.9316	26.2076	25.7667	25.8052	26.5364	26.1755
3.08048	-2.07937	A0A6J1WYY4	Aminopeptidase W07G4.4	512	LOC113520906	proteolysis [GO:0006508]	manganese ion binding [GO:0030145]; metalloaminopeptidase activity [GO:0070006]	Galleria mellonella	10	10	10	26.4	26.4	26.4	56.106	0	39.661	130590000	26	512	21.4813	21.1859	20.8	23.0343	23.4446	23.2265
2.55785	3.19129	A0A6J1WZ44	Glutamine synthetase (EC 6.3.1.2)	383	LOC113520997	glutamine biosynthetic process [GO:0006542]	ATP binding [GO:0005524]; glutamine synthetase activity [GO:0004356]	Galleria mellonella	4	4	4	22.7	22.7	22.7	42.998	0	41.718	247960000	15	383	23.693	24.3802	24.8898	21.5482	20.4573	21.3835
0.708721	-1.49481	A0A6J1X0T9	Catalase (EC 1.11.1.6)	507	LOC113521268	hydrogen peroxide catabolic process [GO:0042744]; response to hydrogen peroxide [GO:0042542]	catalase activity [GO:0004096]; heme binding [GO:0020037]; metal ion binding [GO:0046872]	Galleria mellonella	10	10	10	27.4	27.4	27.4	57.231	0	69.221	284150000	44	507	20.4912	23.028	23.5748	24.1749	23.6804	23.7233
4.43598	-4.64432	A0A6J1X1A5	Uncharacterized protein LOC113521528	112	LOC113521528			Galleria mellonella	10	2	1	70.5	19.6	13.4	12.576	0	4.5472	520440000	12	112	21.2774	21.6063	22.0144	26.378	26.358	26.095
1.07714	-0.705183	A0A6J1X1A8	Keratin-associated protein 19-2	158	LOC113521678			Galleria mellonella	6	6	6	65.2	65.2	65.2	15.22	0	323.31	30673000000	101	158	30.1228	30.9167	30.6196	30.9058	31.2611	31.6078
0.0919524	0.0658099	A0A6J1X1U3	Ejaculatory bulb-specific protein 3-like	141	LOC113521635			Galleria mellonella	2	2	2	21.3	21.3	21.3	15.96	0	8.5897	348530000	17	141	24.1421	24.627	24.806	24.234	24.3738	24.77
0.213275	-0.476274	A0A6J1X1V3	Uncharacterized protein LOC113521711	256	LOC113521711			Galleria mellonella	2	2	2	12.1	12.1	12.1	29.701	0	8.2766	186800000	18	256	21.4864	23.8549	24.1047	24.0167	23.2022	23.6559
0.00560293	-0.00482559	A0A6J1X1Z8	Leukotriene A-4 hydrolase-like	631	LOC113521756	peptide catabolic process [GO:0043171]; proteolysis [GO:0006508]	aminopeptidase activity [GO:0004177]; epoxide hydrolase activity [GO:0004301]; metallopeptidase activity [GO:0008237]; zinc ion binding [GO:0008270]	Galleria mellonella	38	38	33	63.9	63.9	57.5	72.225	0	323.31	5212000000	227	631	26.6245	26.3254	25.6717	26.2057	26.1746	26.2558
0.623718	0.561235	A0A6J1X2A2	Venom serine protease inhibitor-like	149	LOC113518892		serine-type endopeptidase inhibitor activity [GO:0004867]	Galleria mellonella	4	4	4	26.2	26.2	26.2	16.498	0	28.385	329890000	30	149	23.823	23.9805	23.747	22.4927	23.6441	23.73
1.5094	-0.551631	A0A6J1X2E4	Uncharacterized protein LOC113518937	130	LOC113518937			Galleria mellonella	10	10	10	70	70	70	14.678	0	169.28	12277000000	92	130	28.632	28.5121	28.8135	29.3819	28.918	29.3125
0.0390076	0.0252018	A0A6J1X2F3	Uncharacterized protein LOC113522183	93	LOC113522183	response to other organism [GO:0051707]		Galleria mellonella	2	2	2	37.6	37.6	37.6	10.097	0	21.676	756990000	26	93	24.8985	25.4473	25.4031	25.4863	25.0983	25.0886
1.57277	-2.07297	A0A6J1X2L5	Uncharacterized protein LOC113519226	182	LOC113519226			Galleria mellonella	7	7	7	46.7	46.7	46.7	19.957	0	31.591	434450000	27	182	23.0225	21.7612	23.4852	25.3509	24.2506	24.8863
0.196301	0.181495	A0A6J1X2Z5	Actin, muscle	376	LOC113519289			Galleria mellonella	20	20	3	64.1	64.1	12	41.776	0	212.65	2038100000	99	376	26.0948	25.7426	26.7932	25.679	26.2357	26.1714
2.40164	-1.6174	A0A6J1X310	Nidogen	1329	LOC113522349	canonical Wnt signaling pathway [GO:0060070]; cell-matrix adhesion [GO:0007160]	calcium ion binding [GO:0005509]; Wnt receptor activity [GO:0042813]; Wnt-protein binding [GO:0017147]	Galleria mellonella	28	28	28	30.9	30.9	30.9	146.94	0	176.73	1008600000	89	1329	21.9537	22.6755	22.7545	24.2512	24.0509	23.9337
0.51138	0.471608	A0A6J3BZX5	Uncharacterized protein LOC113519387 isoform X2	1348	LOC113519387		calcium ion binding [GO:0005509]	Galleria mellonella	9	9	9	13.5	13.5	13.5	150.29	0	50.845	177650000	33	1348	23.1541	23.3442	23.5674	23.3902	22.1257	23.1351
0.119673	0.0225792	A0A6J1X3A5	Inter-alpha-trypsin inhibitor heavy chain H4-like isoform X5	946	LOC113522488			Galleria mellonella	73	73	73	66.6	66.6	66.6	104.53	0	323.31	162410000000	991	946	30.7115	30.865	30.8082	30.8719	30.7497	30.6954
0.947135	0.344053	A0A6J1X3D5	Peptidoglycan recognition protein	117	LOC113519541	innate immune response [GO:0045087]; peptidoglycan catabolic process [GO:0009253]	N-acetylmuramoyl-L-alanine amidase activity [GO:0008745]; zinc ion binding [GO:0008270]	Galleria mellonella	11	11	9	86.3	86.3	68.4	13.231	0	245.05	5561400000	106	117	27.6132	27.8105	27.5301	27.4572	27.4536	27.0107
0.191036	-0.0510737	A0A6J1X3D8	Chitinase-like protein EN03 isoform X1	443	LOC113519442	carbohydrate metabolic process [GO:0005975]; chitin catabolic process [GO:0006032]	chitin binding [GO:0008061]; chitinase activity [GO:0004568]	Galleria mellonella	47	47	47	79.9	79.9	79.9	49.108	0	323.31	711200000000	1618	443	33.1714	33.4237	33.1483	33.2009	33.3783	33.3174
0.275621	0.150801	A0A6J1X3L8	Hemolymph lipopolysaccharide-binding protein-like	278	LOC113519574			Galleria mellonella	12	12	12	59.7	59.7	59.7	31.381	0	206.52	1348600000	81	278	24.7551	24.9195	24.4994	24.2802	24.5329	24.9084
0.206776	-0.0832761	A0A6J1X3P3	Uncharacterized protein LOC113519603	194	LOC113519603			Galleria mellonella	4	4	4	23.7	23.7	23.7	22.031	0	25.544	450180000	19	194	25.1033	24.9593	25.1991	25.294	24.8925	25.325
0.309387	-0.614391	A0A6J1X3R2	Protein obstructor-E-like	232	LOC113522717		chitin binding [GO:0008061]	Galleria mellonella	8	8	8	46.6	46.6	46.6	25.757	0	49.372	352220000	38	232	21.4207	23.5592	23.9428	23.4218	23.3537	23.9904
1.47317	-2.19947	A0A6J1X3Y0	Multifunctional protein ADE2	425	LOC113522778	'de novo' IMP biosynthetic process [GO:0006189]	ATP binding [GO:0005524]; phosphoribosylaminoimidazole carboxylase activity [GO:0004638]; phosphoribosylaminoimidazolesuccinocarboxamide synthase activity [GO:0004639]	Galleria mellonella	15	15	15	40.5	40.5	40.5	47.127	0	62.784	400860000	56	425	21.8464	22.5264	22.0591	25.5375	23.2487	24.2441
0.435756	0.350708	A0A6J1X414	Multifunctional fusion protein [Includes: Delta-1-pyrroline-5-carboxylate dehydrogenase (P5C dehydrogenase) (L-glutamate gamma-semialdehyde dehydrogenase); L-glutamate gamma-semialdehyde dehydrogenase (EC 1.2.1.88)]	566	LOC113522813	proline catabolic process to glutamate [GO:0010133]	1-pyrroline-5-carboxylate dehydrogenase activity [GO:0003842]	Galleria mellonella	13	13	13	33.6	33.6	33.6	62.906	0	60.825	311660000	43	566	24.2245	24.2334	24.3208	23.2224	24.2296	24.2745
1.27924	-0.887911	A0A6J1X4A1	U-scoloptoxin(19)-Sm1a-like	123	LOC113522918			Galleria mellonella	5	5	5	54.5	54.5	54.5	13.345	0	83.743	1124000000	40	123	24.3755	24.5107	24.7022	25.3747	24.9006	25.9769
0.137686	0.361204	A0A6J1X4G6	Fibroin heavy chain	234	LOC113519866			Galleria mellonella	6	6	6	25.2	25.2	25.2	23.755	0	267.17	10880000000	114	234	29.4656	28.4629	28.9904	28.2559	30.3619	27.2175
0.254324	0.739248	A0A6J1X8V3	Uncharacterized protein LOC113522675 isoform X2	459	LOC113522675		lipid binding [GO:0008289]	Galleria mellonella	8	8	8	28.3	28.3	28.3	51.55	0	94.051	450450000	19	459	25.001	24.6487	24.0918	24.6248	25.2735	21.6254
0.250963	-0.164675	A0A6J1X4K1	Antichymotrypsin-2-like	370	LOC113522974		serine-type endopeptidase inhibitor activity [GO:0004867]	Galleria mellonella	7	7	7	35.9	35.9	35.9	41.188	0	36.99	441180000	35	370	23.4604	23.9901	23.4004	23.5132	24.1248	23.7069
0.908566	-1.31144	A0A6J1X4T9	Probable alpha-mannosidase At5g66150	105	LOC113523146	mannose metabolic process [GO:0006013]	alpha-mannosidase activity [GO:0004559]	Galleria mellonella	8	8	8	77.1	77.1	77.1	11.757	0	136.87	2012100000	32	105	25.3791	24.3482	24.9289	25.0112	26.99	26.5894
[truncated: 102 more rows]
